# Supplementary material for: Multiomics reveals microbial metabolites as key actors in intestinal fibrosis in Crohn’s disease
Source: EMBO Mol Med. 2024 Sep 13;16(10):11. doi: 10.1038/s44321-024-00129-8 (PMC11473649; doi:10.1038/s44321-024-00129-8)
Supplement: Supplementary file 3 — Table EV2 [file 44321_2024_129_MOESM3_ESM.xlsx]

## Sheet: Sheet 1
Bacteria	BF1_HC_Pvalue	BF1_HC_FDR	BF2_HC_Pvalue	BF2_HC_FDR	CD_HC_Pvalue	CD_HC_FDR	ori_colnames	Bacteria_short
Family_XIII_g__Mogibacterium	0.172216	0.252426	0.0416468	0.0718743	0.0611599	0.0976732	d__Bacteria;p__Firmicutes;c__Clostridia;o__Clostridiales;f__Family_XIII;g__Mogibacterium	Mogibacterium
Lachnospiraceae_g__Lachnospiraceae_NK4A136_group	0.237035	0.321048	0.000786814	0.00459619	0.0258871	0.0446761	d__Bacteria;p__Firmicutes;c__Clostridia;o__Clostridiales;f__Lachnospiraceae;g__Lachnospiraceae_NK4A136_group	Lachnospiraceae_NK4A136_group
Muribaculaceae_g__Muribaculaceae	0.0595162	0.102713	0.031661	0.0615951	0.00696877	0.0149132	d__Bacteria;p__Bacteroidetes;c__Bacteroidia;o__Bacteroidales;f__Muribaculaceae;g__Muribaculaceae	Muribaculaceae
Peptostreptococcaceae_g__Romboutsia	0.102886	0.164311	0.0175695	0.0375988	0.015646	0.02969	d__Bacteria;p__Firmicutes;c__Clostridia;o__Clostridiales;f__Peptostreptococcaceae;g__Romboutsia	Romboutsia
Ruminococcaceae_g__Anaerotruncus	0.101231	0.164117	0.0381676	0.0680655	0.0369413	0.060811	d__Bacteria;p__Firmicutes;c__Clostridia;o__Clostridiales;f__Ruminococcaceae;g__Anaerotruncus	Anaerotruncus
Ruminococcaceae_g__Ruminococcaceae_UCG_004	0.134488	0.205574	0.00981094	0.0228211	0.0263831	0.0446866	d__Bacteria;p__Firmicutes;c__Clostridia;o__Clostridiales;f__Ruminococcaceae;g__Ruminococcaceae_UCG-004	Ruminococcaceae_UCG_004
Ruminococcaceae_g__Ruminococcus_2	0.123891	0.19212	0.00182042	0.00695659	0.0158162	0.02969	d__Bacteria;p__Firmicutes;c__Clostridia;o__Clostridiales;f__Ruminococcaceae;g__Ruminococcus_2	Ruminococcus_2

## Sheet: Sheet1
Seven bacteria special to BF2 patients.
