# Supplementary material for: Multiomics reveals microbial metabolites as key actors in intestinal fibrosis in Crohn’s disease
Source: EMBO Mol Med. 2024 Sep 13;16(10):11. doi: 10.1038/s44321-024-00129-8 (PMC11473649; doi:10.1038/s44321-024-00129-8)
Supplement: Supplementary file 4 — Table EV3 [file 44321_2024_129_MOESM4_ESM.xlsx]

## Sheet: Sheet1
Group	beta	p	FDR
Xylose	0.528345439723307	0.0382578130455165	0.0645962

## Sheet: Sheet2
One fecal metabolite special to BF2 patients.
