# Supplementary material for: Multiomics reveals microbial metabolites as key actors in intestinal fibrosis in Crohn’s disease
Source: EMBO Mol Med. 2024 Sep 13;16(10):11. doi: 10.1038/s44321-024-00129-8 (PMC11473649; doi:10.1038/s44321-024-00129-8)
Supplement: Supplementary file 5 — Table EV4 [file 44321_2024_129_MOESM5_ESM.xlsx]

## Sheet: Sheet1
Group	beta	p	FDR
Glutamine	0.104421837271308	0.0327898060930969	0.0506229
Serine	-0.109317104373101	0.0531043081876943	0.0778863
N-Acetylserine	-0.140522529381331	0.0154647205589478	0.0254373
3-Hydroxylisovalerylcarnitine	0.363164704527043	0.0344849624830314	0.0530847
Rhamnose	-0.33579578874393	0.0300756786929279	0.0467058
LPE(16:0)	0.240424139122603	0.023166024041498	0.0369537
LPC(16:1)	0.225885714494788	0.0441441365692993	0.0656566
LPC(18:1)	0.182325291013398	0.0432398139539431	0.0644933
LPC(20:0)	0.23934041013609	0.0178977627666976	0.0291271
LPC(22:6)	0.262946557879892	0.0542203851200009	0.078866
TG(52:6)	-0.0902571681364978	0.0688391047602481	0.0979705
TG(53:4)	-0.0776445289558351	0.0396027578254684	0.0599148

## Sheet: Sheet2
12 blood metabolites special to BF2 patients.
