# Supplementary material for: Multiomics reveals microbial metabolites as key actors in intestinal fibrosis in Crohn’s disease
Source: EMBO Mol Med. 2024 Sep 13;16(10):11. doi: 10.1038/s44321-024-00129-8 (PMC11473649; doi:10.1038/s44321-024-00129-8)
Supplement: Supplementary file 6 — Table EV5 [file 44321_2024_129_MOESM6_ESM.xlsx]

## Sheet: BFsummary_model_test_performanc
final_model	test_auc	test_accuracy	test_precision	test_recall	test_f1_score	test_sensitivity	test_specificity	train_auc	train_accuracy	train_precision	train_recall	train_f1_score	train_sensitivity	train_specificity
DecisionTreeClassifier	0.878019	0.945455	0.957447	0.978261	0.967742	0.978261	0.777778	1	1	1	1	1	1	1
ExtraTreesClassifier	0.997585	0.981818	1	0.978261	0.989011	0.978261	1	1	1	1	1	1	1	1
GradientBoostingClassifier	1	0.963636	0.958333	1	0.978723	1	0.777778	1	1	1	1	1	1	1
LogisticRegression	0.992754	0.981818	1	0.978261	0.989011	0.978261	1	1	1	1	1	1	1	1
RandomForestClassifier	1	1	1	1	1	1	1	1	1	1	1	1	1	1
SupportVectorMachineClassifier	0.992754	0.981818	1	0.978261	0.989011	0.978261	1	1	1	1	1	1	1	1

## Sheet: Sheet1
The performance of the six machine learning approaches in distinguishing CD patients from health controls.
