# Supplementary material for: Multiomics reveals microbial metabolites as key actors in intestinal fibrosis in Crohn’s disease
Source: EMBO Mol Med. 2024 Sep 13;16(10):11. doi: 10.1038/s44321-024-00129-8 (PMC11473649; doi:10.1038/s44321-024-00129-8)
Supplement: Supplementary file 7 — Table EV6 [file 44321_2024_129_MOESM7_ESM.xlsx]

## Sheet: Sheet1
										Testing cohort p-value of delong's test
final_model|seed|selector|model(binary scores)	test_auc	test_accuracy	test_precision	test_recall	test_f1_score	test_sensitivity	test_specificity				Microbiome	Fecal metabolite	Blood metabolite
Combine model	1	1	1	1	1	1	1			Combine model	0.15	Nan	0.188
Microbiome	0.990338	0.890909	0.884615	1	0.938776	1	0.333333			Microbiome		0.85	0.578
Fecal metabolite	0.992754	0.872727	0.867925	1	0.929293	1	0.222222			Fecal metabolite			0.188
Blood metabolite	1	1	1	1	1	1	1			Blood metabolite
										Training cohort p-value of delong's test
final_model|seed|selector|model(binary scores)	train_auc	train_accuracy	train_precision	train_recall	train_f1_score	train_sensitivity	train_specificity				Microbiome	Fecal metabolite	Blood metabolite
Combine model	1	1	1	1	1	1	1			Combine model	0.15	Nan	Nan
Microbiome	0.995508	0.984252	0.981481	1	0.990654	1	0.904762			Microbiome		0.85	0.85
Fecal metabolite	1	1	1	1	1	1	1			Fecal metabolite			Nan
Blood metabolite	1	1	1	1	1	1	1			Blood metabolite

## Sheet: Sheet2
The Delong test of the comparisons between the areas under the ROC curves (AUCs) of the three single-molecular models and combined model developed by random forest method.
