# Supplementary material for: Multiomics reveals microbial metabolites as key actors in intestinal fibrosis in Crohn’s disease
Source: EMBO Mol Med. 2024 Sep 13;16(10):11. doi: 10.1038/s44321-024-00129-8 (PMC11473649; doi:10.1038/s44321-024-00129-8)
Supplement: Supplementary file 8 — Table EV7 [file 44321_2024_129_MOESM8_ESM.xlsx]

## Sheet: BFsummary_model_test_performanc
final_model	test_auc	test_accuracy	test_precision	test_recall	test_f1_score	test_sensitivity	test_specificity	train_auc	train_accuracy	train_precision	train_recall	train_f1_score	train_sensitivity	train_specificity
DecisionTreeClassifier	0.816764	0.73913	0.826087	0.703704	0.76	0.703704	0.789474	0.920401	0.877358	0.852941	0.95082	0.899225	0.95082	0.777778
ExtraTreesClassifier	0.822612	0.717391	0.818182	0.666667	0.734694	0.666667	0.789474	0.985064	0.915094	0.893939	0.967213	0.929134	0.967213	0.844444
GradientBoostingClassifier	0.851852	0.73913	0.826087	0.703704	0.76	0.703704	0.789474	1	1	1	1	1	1	1
LogisticRegression	0.820663	0.717391	0.85	0.62963	0.723404	0.62963	0.842105	0.959199	0.867925	0.850746	0.934426	0.890625	0.934426	0.777778
RandomForestClassifier	0.844055	0.717391	0.791667	0.703704	0.745098	0.703704	0.736842	0.933333	0.858491	0.828571	0.95082	0.885496	0.95082	0.733333
SupportVectorMachineClassifier	0.814815	0.717391	0.791667	0.703704	0.745098	0.703704	0.736842	0.971949	0.867925	0.84058	0.95082	0.892308	0.95082	0.755556

## Sheet: Sheet1
The performance of the six machine learning approaches in distinguishing BF1 patients from BF2 patients.
