# Supplementary material for: Multiomics reveals microbial metabolites as key actors in intestinal fibrosis in Crohn’s disease
Source: EMBO Mol Med. 2024 Sep 13;16(10):11. doi: 10.1038/s44321-024-00129-8 (PMC11473649; doi:10.1038/s44321-024-00129-8)
Supplement: Supplementary file 9 — Table EV8 [file 44321_2024_129_MOESM9_ESM.xlsx]

## Sheet: Sheet1
										Testing cohort p-value of delong's test
final_model|seed|selector|model(binary scores)	test_auc	test_accuracy	test_precision	test_recall	test_f1_score	test_sensitivity	test_specificity				Clinical	Microbiome	Fecal metabolite	Blood metabolite
Combine model	0.844055	0.717391	0.791667	0.703704	0.745098	0.703704	0.736842			Combine model	0.0101	0.046	0.0599	0.26
Clinical	0.590643	0.608696	0.604651	0.962963	0.742857	0.962963	0.105263			Clinical		0.765	0.772	0.952
Microbiome	0.676413	0.652174	0.657143	0.851852	0.741935	0.851852	0.368421			Microbiome			0.52	0.841
Fecal metabolite	0.68616	0.695652	0.709677	0.814815	0.758621	0.814815	0.526316			Fecal metabolite				0.818
Blood metabolite	0.787524	0.717391	0.694444	0.925926	0.793651	0.925926	0.421053			Blood metabolite
										Training cohort p-value of delong's test
final_model|seed|selector|model(binary scores)	train_auc	train_accuracy	train_precision	train_recall	train_f1_score	train_sensitivity	train_specificity				Clinical	Microbiome	Fecal metabolite	Blood metabolite
Combine model	0.933333	0.858491	0.828571	0.95082	0.885496	0.95082	0.733333			Combine model	2.21e-06	1.04e-05	0.891	0.000305
Clinical	0.74663	0.632075	0.617021	0.95082	0.748387	0.95082	0.2			Clinical		0.664	1	0.966
Microbiome	0.774317	0.745283	0.707317	0.95082	0.811189	0.95082	0.466667			Microbiome			1	0.919
Fecal metabolite	0.993078	0.962264	0.952381	0.983607	0.967742	0.983607	0.933333			Fecal metabolite				8.47e-05
Blood metabolite	0.856102	0.754717	0.733333	0.901639	0.808824	0.901639	0.555556			Blood metabolite

## Sheet: Sheet2
The Delong test of the comparisons between the areas under the ROC curves (AUCs) of the three single-molecular models and combined model developed by random forest method.
