# Supplementary material for: Multiomics reveals microbial metabolites as key actors in intestinal fibrosis in Crohn’s disease
Source: EMBO Mol Med. 2024 Sep 13;16(10):11. doi: 10.1038/s44321-024-00129-8 (PMC11473649; doi:10.1038/s44321-024-00129-8)
Supplement: Supplementary file 10 — Table EV9 [file 44321_2024_129_MOESM10_ESM.xlsx]

## Sheet: Sheet1
p-value of delong test
	Clinical	Microbiome	Fecal metabolite	Blood metabolite
Combine model	0.003378	0.02507	0.01581	0.02032
Clinical		0.8692	0.7795	0.8248
Microbiome			0.3778	0.4198
Fecal metabolite				0.5252
Blood metabolite
final_model	test_auc	test_accuracy	test_precision	test_recall	test_f1_score	test_sensitivity	test_specificity
Combine model	0.775	0.703125	0.698413	1	0.82243	1	0.05
Clinical	0.476	0.625	0.692308	0.818182	0.75	0.818182	0.2
Microbiome	0.639773	0.734375	0.728814	0.977273	0.834951	0.977273	0.2
Fecal metabolite	0.609091	0.625	0.7	0.795455	0.744681	0.795455	0.25
Blood metabolite	0.617045	0.703125	0.698413	1	0.82243	1	0.05

## Sheet: Sheet2
External test of the combined random forest model in distinguishing BF1 patients from BF2 patients.
