# Supplementary material for: Multiomics reveals microbial metabolites as key actors in intestinal fibrosis in Crohn’s disease
Source: EMBO Mol Med. 2024 Sep 13;16(10):11. doi: 10.1038/s44321-024-00129-8 (PMC11473649; doi:10.1038/s44321-024-00129-8)
Supplement: Supplementary file 12 — Computer Code EV1 [file 44321_2024_129_MOESM12_ESM.zip]

Archive with 3 entries (2 files):
- Computer Code EV1/Computer Code EV1
- Computer Code EV1/README.docx
- Computer Code EV1/
