# Supplementary material for: Multiomics reveals microbial metabolites as key actors in intestinal fibrosis in Crohn’s disease
Source: EMBO Mol Med. 2024 Sep 13;16(10):11. doi: 10.1038/s44321-024-00129-8 (PMC11473649; doi:10.1038/s44321-024-00129-8)
Supplement: Supplementary file 14 — Dataset EV1 [file 44321_2024_129_MOESM14_ESM.xlsx]

## Sheet: Sheet1
Taxon	HC.Mean	HC.SD	BF1.Mean	BF1.SD	BF2.Mean	BF2.SD
Unassigned;Other;Other;Other;Other;Other	0.714286	3.24159	0.3125	1.15298	2.11364	14.6204
d__Archaea;p__Euryarchaeota;c__Methanobacteria;o__Methanobacteriales;f__Methanobacteriaceae;g__Methanobrevibacter	0	0	0.046875	0.375	0	0
d__Bacteria;p__Acidobacteria;c__Acidobacteriia;o__Acidobacteriales;f__uncultured;g__uncultured	0	0	0.0625	0.5	0	0
d__Bacteria;p__Acidobacteria;c__Acidobacteriia;o__Solibacterales;f__Solibacteraceae_(Subgroup_3);g__Bryobacter	0	0	0	0	0.0227273	0.213201
d__Bacteria;p__Acidobacteria;c__Blastocatellia_(Subgroup_4);o__Blastocatellales;f__Blastocatellaceae;g__JGI_0001001-H03	0.214286	1.13389	0	0	0	0
d__Bacteria;p__Acidobacteria;c__Subgroup_22;o__Subgroup_22;f__Subgroup_22;g__Subgroup_22	0.0714286	0.377964	0	0	0	0
d__Bacteria;p__Acidobacteria;c__Subgroup_6;o__Subgroup_6;f__Subgroup_6;g__Subgroup_6	0	0	0.03125	0.25	0	0
d__Bacteria;p__Acidobacteria;c__Thermoanaerobaculia;o__Thermoanaerobaculales;f__Thermoanaerobaculaceae;g__Subgroup_10	0	0	0.015625	0.125	0	0
d__Bacteria;p__Actinobacteria;c__Acidimicrobiia;o__IMCC26256;f__IMCC26256;g__IMCC26256	0.142857	0.755929	0	0	0	0
d__Bacteria;p__Actinobacteria;c__Acidimicrobiia;o__Microtrichales;f__Ilumatobacteraceae;g__CL500-29_marine_group	0	0	0	0	0.0227273	0.213201
d__Bacteria;p__Actinobacteria;c__Actinobacteria;o__Actinomycetales;f__Actinomycetaceae;g__Actinomyces	14.8214	11.929	129.875	243.77	237.364	983.091
d__Bacteria;p__Actinobacteria;c__Actinobacteria;o__Actinomycetales;f__Actinomycetaceae;g__F0332	0.0714286	0.262265	1.28125	5.30489	1.84091	11.0192
d__Bacteria;p__Actinobacteria;c__Actinobacteria;o__Actinomycetales;f__Actinomycetaceae;g__Mobiluncus	0	0	0.265625	1.76601	0.306818	2.87821
d__Bacteria;p__Actinobacteria;c__Actinobacteria;o__Actinomycetales;f__Actinomycetaceae;g__Varibaculum	0	0	0	0	0.0909091	0.494484
d__Bacteria;p__Actinobacteria;c__Actinobacteria;o__Actinomycetales;f__Actinomycetaceae;g__uncultured	0	0	0.046875	0.375	0.227273	2.13201
d__Bacteria;p__Actinobacteria;c__Actinobacteria;o__Actinomycetales;f__unclassified_Actinomycetales;g__unclassified_Actinomycetales	0	0	0.03125	0.175368	0.0113636	0.1066
d__Bacteria;p__Actinobacteria;c__Actinobacteria;o__Bifidobacteriales;f__Bifidobacteriaceae;g__Alloscardovia	0.428571	2.26779	24.5	139.429	0.193182	1.13318
d__Bacteria;p__Actinobacteria;c__Actinobacteria;o__Bifidobacteriales;f__Bifidobacteriaceae;g__Bifidobacterium	1907.57	2153.44	1352.78	2233.98	2003.74	4166.32
d__Bacteria;p__Actinobacteria;c__Actinobacteria;o__Bifidobacteriales;f__Bifidobacteriaceae;g__Gardnerella	0	0	0.0625	0.5	0	0
d__Bacteria;p__Actinobacteria;c__Actinobacteria;o__Bifidobacteriales;f__Bifidobacteriaceae;g__Scardovia	0	0	5.6875	21.2766	5.27273	34.2908
d__Bacteria;p__Actinobacteria;c__Actinobacteria;o__Bifidobacteriales;f__Bifidobacteriaceae;g__unclassified_Bifidobacteriaceae	0.0357143	0.188982	0.109375	0.440677	0.0227273	0.149887
d__Bacteria;p__Actinobacteria;c__Actinobacteria;o__Corynebacteriales;f__Corynebacteriaceae;g__Corynebacterium	0.357143	0.95119	2.0625	4.49647	2.25	5.09056
d__Bacteria;p__Actinobacteria;c__Actinobacteria;o__Corynebacteriales;f__Corynebacteriaceae;g__Corynebacterium_1	0	0	0.140625	0.687004	1.76136	11.6629
d__Bacteria;p__Actinobacteria;c__Actinobacteria;o__Corynebacteriales;f__Corynebacteriaceae;g__Lawsonella	0	0	0.0625	0.393398	0.0568182	0.382309
d__Bacteria;p__Actinobacteria;c__Actinobacteria;o__Corynebacteriales;f__Corynebacteriaceae;g__unclassified_Corynebacteriaceae	0	0	0	0	0.102273	0.773702
d__Bacteria;p__Actinobacteria;c__Actinobacteria;o__Corynebacteriales;f__Mycobacteriaceae;g__Mycobacterium	0.142857	0.755929	0	0	0.0454545	0.299774
d__Bacteria;p__Actinobacteria;c__Actinobacteria;o__Corynebacteriales;f__Nocardiaceae;g__Rhodococcus	0	0	0	0	0.227273	1.03643
d__Bacteria;p__Actinobacteria;c__Actinobacteria;o__Frankiales;f__Acidothermaceae;g__Acidothermus	0	0	0.03125	0.175368	0	0
d__Bacteria;p__Actinobacteria;c__Actinobacteria;o__Glycomycetales;f__Glycomycetaceae;g__Glycomyces	0	0	0	0	0.0454545	0.426401
d__Bacteria;p__Actinobacteria;c__Actinobacteria;o__Micrococcales;f__Brevibacteriaceae;g__Brevibacterium	0	0	0	0	0.0340909	0.237267
d__Bacteria;p__Actinobacteria;c__Actinobacteria;o__Micrococcales;f__Dermabacteraceae;g__Dermabacter	0	0	0	0	0.0113636	0.1066
d__Bacteria;p__Actinobacteria;c__Actinobacteria;o__Micrococcales;f__Dermatophilaceae;g__Dermatophilaceae	1.14286	6.04743	0	0	0	0
d__Bacteria;p__Actinobacteria;c__Actinobacteria;o__Micrococcales;f__Dermatophilaceae;g__uncultured	0	0	0	0	0	0
d__Bacteria;p__Actinobacteria;c__Actinobacteria;o__Micrococcales;f__Intrasporangiaceae;g__Phycicoccus	0	0	0	0	0.0454545	0.426401
d__Bacteria;p__Actinobacteria;c__Actinobacteria;o__Micrococcales;f__Microbacteriaceae;g__Clavibacter	0.214286	1.13389	0	0	0.0454545	0.426401
d__Bacteria;p__Actinobacteria;c__Actinobacteria;o__Micrococcales;f__Microbacteriaceae;g__Curtobacterium	0	0	0.015625	0.125	0	0
d__Bacteria;p__Actinobacteria;c__Actinobacteria;o__Micrococcales;f__Microbacteriaceae;g__Microbacterium	0	0	0	0	0.0227273	0.213201
d__Bacteria;p__Actinobacteria;c__Actinobacteria;o__Micrococcales;f__Microbacteriaceae;g__unclassified_Microbacteriaceae	0.107143	0.566947	0	0	0	0
d__Bacteria;p__Actinobacteria;c__Actinobacteria;o__Micrococcales;f__Micrococcaceae;g__Kocuria	0.357143	1.88982	0	0	0.852273	7.99503
d__Bacteria;p__Actinobacteria;c__Actinobacteria;o__Micrococcales;f__Micrococcaceae;g__Rothia	6.28571	9.46282	29.7969	59.7126	184.761	1105.45
d__Bacteria;p__Actinobacteria;c__Actinobacteria;o__Micrococcales;f__Micrococcaceae;g__unclassified_Micrococcaceae	0.321429	0.772374	0.171875	0.578852	0.284091	0.934017
d__Bacteria;p__Actinobacteria;c__Actinobacteria;o__Micrococcales;f__unclassified_Micrococcales;g__unclassified_Micrococcales	0.142857	0.448395	0.3125	1.25831	0.272727	0.967605
d__Bacteria;p__Actinobacteria;c__Actinobacteria;o__Micromonosporales;f__Micromonosporaceae;g__unclassified_Micromonosporaceae	0	0	0.140625	0.709733	0	0
d__Bacteria;p__Actinobacteria;c__Actinobacteria;o__Propionibacteriales;f__Nocardioidaceae;g__Nocardioides	0.392857	2.0788	0	0	0.0795455	0.530053
d__Bacteria;p__Actinobacteria;c__Actinobacteria;o__Propionibacteriales;f__Nocardioidaceae;g__unclassified_Nocardioidaceae	0.0357143	0.188982	0	0	0	0
d__Bacteria;p__Actinobacteria;c__Actinobacteria;o__Propionibacteriales;f__Propionibacteriaceae;g__Cutibacterium	0	0	0	0	0.0340909	0.237267
d__Bacteria;p__Actinobacteria;c__Actinobacteria;o__Propionibacteriales;f__Propionibacteriaceae;g__Haloactinopolyspora	0	0	0	0	0.0227273	0.213201
d__Bacteria;p__Actinobacteria;c__Actinobacteria;o__Propionibacteriales;f__Propionibacteriaceae;g__Micropruina	1.32143	6.99234	0	0	0	0
d__Bacteria;p__Actinobacteria;c__Actinobacteria;o__Propionibacteriales;f__Propionibacteriaceae;g__Propionibacterium	0	0	0	0	0.113636	0.876668
d__Bacteria;p__Actinobacteria;c__Actinobacteria;o__Pseudonocardiales;f__Pseudonocardiaceae;g__Lechevalieria	0	0	0.03125	0.25	0	0
d__Bacteria;p__Actinobacteria;c__Actinobacteria;o__Streptomycetales;f__Streptomycetaceae;g__Streptacidiphilus	0	0	0	0	0.0340909	0.319801
d__Bacteria;p__Actinobacteria;c__Actinobacteria;o__Streptosporangiales;f__Thermomonosporaceae;g__Actinoallomurus	0	0	0.03125	0.25	0	0
d__Bacteria;p__Actinobacteria;c__Actinobacteria;o__unclassified_Actinobacteria;f__unclassified_Actinobacteria;g__unclassified_Actinobacteria	0	0	0.125	0.519462	0.102273	0.455863
d__Bacteria;p__Actinobacteria;c__Coriobacteriia;o__Coriobacteriales;f__Atopobiaceae;g__Atopobium	0.714286	1.73967	26.6719	72.1251	10.4091	29.7343
d__Bacteria;p__Actinobacteria;c__Coriobacteriia;o__Coriobacteriales;f__Atopobiaceae;g__Coriobacteriaceae_UCG-002	0.285714	1.18187	0.375	1.5171	0.579545	3.3035
d__Bacteria;p__Actinobacteria;c__Coriobacteriia;o__Coriobacteriales;f__Atopobiaceae;g__Olsenella	9.57143	27.0862	135.875	1056.51	8.43182	43.4206
d__Bacteria;p__Actinobacteria;c__Coriobacteriia;o__Coriobacteriales;f__Atopobiaceae;g__unclassified_Atopobiaceae	0.464286	2.09907	0.921875	7.24909	0.0340909	0.237267
d__Bacteria;p__Actinobacteria;c__Coriobacteriia;o__Coriobacteriales;f__Atopobiaceae;g__uncultured	2.53571	9.26356	0.546875	3.43617	0	0
d__Bacteria;p__Actinobacteria;c__Coriobacteriia;o__Coriobacteriales;f__Coriobacteriaceae;g__Collinsella	432.5	624.457	624.703	1580.34	454.17	1246.07
d__Bacteria;p__Actinobacteria;c__Coriobacteriia;o__Coriobacteriales;f__Coriobacteriaceae;g__Enorma	1.78571	9.25506	3.73438	25.1246	0	0
d__Bacteria;p__Actinobacteria;c__Coriobacteriia;o__Coriobacteriales;f__Coriobacteriales_Incertae_Sedis;g__Raoultibacter	7.14286	17.1242	2.57812	11.2445	1.76136	14.5223
d__Bacteria;p__Actinobacteria;c__Coriobacteriia;o__Coriobacteriales;f__Coriobacteriales_Incertae_Sedis;g__uncultured	40.8929	96.5276	1.65625	6.80854	17.6364	153.558
d__Bacteria;p__Actinobacteria;c__Coriobacteriia;o__Coriobacteriales;f__Eggerthellaceae;g__Adlercreutzia	148.786	277.319	12.5	82.3762	5.02273	40.9159
d__Bacteria;p__Actinobacteria;c__Coriobacteriia;o__Coriobacteriales;f__Eggerthellaceae;g__CHKCI002	8.07143	24.1951	0	0	0.0568182	0.533002
d__Bacteria;p__Actinobacteria;c__Coriobacteriia;o__Coriobacteriales;f__Eggerthellaceae;g__Cryptobacterium	0	0	0	0	0.931818	7.60338
d__Bacteria;p__Actinobacteria;c__Coriobacteriia;o__Coriobacteriales;f__Eggerthellaceae;g__DNF00809	0.178571	0.944911	0	0	0	0
d__Bacteria;p__Actinobacteria;c__Coriobacteriia;o__Coriobacteriales;f__Eggerthellaceae;g__Eggerthella	20.2857	52.3442	68.1562	141.32	130.045	349.927
d__Bacteria;p__Actinobacteria;c__Coriobacteriia;o__Coriobacteriales;f__Eggerthellaceae;g__Enterorhabdus	2.35714	6.82704	0.234375	1.31827	0	0
d__Bacteria;p__Actinobacteria;c__Coriobacteriia;o__Coriobacteriales;f__Eggerthellaceae;g__Gordonibacter	0.928571	2.63774	1.57812	4.89511	4.54545	26.1744
d__Bacteria;p__Actinobacteria;c__Coriobacteriia;o__Coriobacteriales;f__Eggerthellaceae;g__Paraeggerthella	0	0	5.60938	35.9367	8.55682	39.2817
d__Bacteria;p__Actinobacteria;c__Coriobacteriia;o__Coriobacteriales;f__Eggerthellaceae;g__Parvibacter	0.107143	0.566947	0	0	0.477273	4.47722
d__Bacteria;p__Actinobacteria;c__Coriobacteriia;o__Coriobacteriales;f__Eggerthellaceae;g__Senegalimassilia	136.714	595.898	0.46875	3.38047	2.88636	16.9356
d__Bacteria;p__Actinobacteria;c__Coriobacteriia;o__Coriobacteriales;f__Eggerthellaceae;g__Slackia	7.75	19.2693	6.65625	31.3916	0.886364	5.52618
d__Bacteria;p__Actinobacteria;c__Coriobacteriia;o__Coriobacteriales;f__Eggerthellaceae;g__unclassified_Eggerthellaceae	2.85714	4.94948	0.078125	0.51346	0.147727	0.781095
d__Bacteria;p__Actinobacteria;c__Coriobacteriia;o__Coriobacteriales;f__Eggerthellaceae;g__uncultured	0.214286	0.832539	0	0	0	0
d__Bacteria;p__Actinobacteria;c__Coriobacteriia;o__Coriobacteriales;f__unclassified_Coriobacteriales;g__unclassified_Coriobacteriales	0.25	0.927961	0	0	0.0227273	0.149887
d__Bacteria;p__Actinobacteria;c__Coriobacteriia;o__Coriobacteriales;f__uncultured;g__uncultured	0.178571	0.944911	0.1875	1.5	0.181818	1.23684
d__Bacteria;p__Actinobacteria;c__Thermoleophilia;o__Gaiellales;f__uncultured;g__uncultured	0.107143	0.566947	0.0625	0.5	0.0795455	0.484746
d__Bacteria;p__Actinobacteria;c__Thermoleophilia;o__Solirubrobacterales;f__67-14;g__67-14	0	0	0	0	0.0340909	0.319801
d__Bacteria;p__Actinobacteria;c__Thermoleophilia;o__Solirubrobacterales;f__Solirubrobacteraceae;g__Solirubrobacter	0	0	0	0	0.0227273	0.213201
d__Bacteria;p__Actinobacteria;c__unclassified_Actinobacteria;o__unclassified_Actinobacteria;f__unclassified_Actinobacteria;g__unclassified_Actinobacteria	0.0714286	0.377964	0.03125	0.25	0.0227273	0.213201
d__Bacteria;p__Bacteroidetes;c__Bacteroidia;o__Bacteroidales;f__Bacteroidaceae;g__Bacteroides	4912.07	4481.1	3367.05	4486.45	2269.36	4037.85
d__Bacteria;p__Bacteroidetes;c__Bacteroidia;o__Bacteroidales;f__Barnesiellaceae;g__Barnesiella	203.964	453.364	9.85938	53.2988	8.125	36.6392
d__Bacteria;p__Bacteroidetes;c__Bacteroidia;o__Bacteroidales;f__Barnesiellaceae;g__Coprobacter	1.89286	4.27169	0.703125	4.35955	0.261364	2.15222
d__Bacteria;p__Bacteroidetes;c__Bacteroidia;o__Bacteroidales;f__Dysgonomonadaceae;g__Dysgonomonas	0.0714286	0.377964	148.219	1184.73	1.27273	10.8784
d__Bacteria;p__Bacteroidetes;c__Bacteroidia;o__Bacteroidales;f__Marinifilaceae;g__Butyricimonas	87.75	151.361	21.4062	67.5176	18.8523	98.19
d__Bacteria;p__Bacteroidetes;c__Bacteroidia;o__Bacteroidales;f__Marinifilaceae;g__Marinifilaceae	1.75	2.84963	0.328125	1.40356	0.125	0.785098
d__Bacteria;p__Bacteroidetes;c__Bacteroidia;o__Bacteroidales;f__Marinifilaceae;g__Odoribacter	52.6071	71.5859	10.1719	30.917	5.53409	19.799
d__Bacteria;p__Bacteroidetes;c__Bacteroidia;o__Bacteroidales;f__Marinifilaceae;g__Sanguibacteroides	0.285714	1.51186	0	0	0	0
d__Bacteria;p__Bacteroidetes;c__Bacteroidia;o__Bacteroidales;f__Marinifilaceae;g__unclassified_Marinifilaceae	0.428571	1.03382	0.390625	1.40991	0.159091	0.800666
d__Bacteria;p__Bacteroidetes;c__Bacteroidia;o__Bacteroidales;f__Muribaculaceae;g__Muribaculaceae	103.893	308.407	2.5625	8.13941	3.77273	15.7661
d__Bacteria;p__Bacteroidetes;c__Bacteroidia;o__Bacteroidales;f__Muribaculaceae;g__Muribaculum	0	0	0	0	0.0113636	0.1066
d__Bacteria;p__Bacteroidetes;c__Bacteroidia;o__Bacteroidales;f__Muribaculaceae;g__unclassified_Muribaculaceae	0	0	0	0	0.0113636	0.1066
d__Bacteria;p__Bacteroidetes;c__Bacteroidia;o__Bacteroidales;f__Porphyromonadaceae;g__Porphyromonas	0.0714286	0.377964	0.46875	1.64238	0.0340909	0.319801
d__Bacteria;p__Bacteroidetes;c__Bacteroidia;o__Bacteroidales;f__Prevotellaceae;g__Alloprevotella	100.286	315.044	0.046875	0.375	4.92045	45.8356
d__Bacteria;p__Bacteroidetes;c__Bacteroidia;o__Bacteroidales;f__Prevotellaceae;g__Paraprevotella	20.8214	63.3117	0.390625	2.0285	0.5	2.11182
d__Bacteria;p__Bacteroidetes;c__Bacteroidia;o__Bacteroidales;f__Prevotellaceae;g__Prevotella	0.0714286	0.377964	0.59375	3.69349	10.875	101.158
d__Bacteria;p__Bacteroidetes;c__Bacteroidia;o__Bacteroidales;f__Prevotellaceae;g__Prevotella_2	49.6786	182.664	14.7969	117.361	25.125	218.222
d__Bacteria;p__Bacteroidetes;c__Bacteroidia;o__Bacteroidales;f__Prevotellaceae;g__Prevotella_6	0.0357143	0.188982	0	0	0.0909091	0.852803
d__Bacteria;p__Bacteroidetes;c__Bacteroidia;o__Bacteroidales;f__Prevotellaceae;g__Prevotella_7	2.10714	10.7646	3.42188	22.9304	0.875	5.47893
d__Bacteria;p__Bacteroidetes;c__Bacteroidia;o__Bacteroidales;f__Prevotellaceae;g__Prevotella_9	565.179	1352.24	265.672	2038.23	1.86364	7.28276
d__Bacteria;p__Bacteroidetes;c__Bacteroidia;o__Bacteroidales;f__Prevotellaceae;g__Prevotellaceae_Ga6A1_group	2.07143	8.38839	0	0	0	0
d__Bacteria;p__Bacteroidetes;c__Bacteroidia;o__Bacteroidales;f__Prevotellaceae;g__Prevotellaceae_NK3B31_group	10.0357	37.4289	0	0	0	0
d__Bacteria;p__Bacteroidetes;c__Bacteroidia;o__Bacteroidales;f__Prevotellaceae;g__Prevotellaceae_UCG-001	0.535714	2.83473	0.25	0.796819	0.443182	2.72012
d__Bacteria;p__Bacteroidetes;c__Bacteroidia;o__Bacteroidales;f__Prevotellaceae;g__Prevotellaceae_UCG-003	0	0	0.03125	0.25	0	0
d__Bacteria;p__Bacteroidetes;c__Bacteroidia;o__Bacteroidales;f__Prevotellaceae;g__unclassified_Prevotellaceae	0.821429	4.34659	0	0	0	0
d__Bacteria;p__Bacteroidetes;c__Bacteroidia;o__Bacteroidales;f__Prevotellaceae;g__uncultured	21.2857	111.072	0	0	0	0
d__Bacteria;p__Bacteroidetes;c__Bacteroidia;o__Bacteroidales;f__Rikenellaceae;g__Alistipes	902.393	1177.22	167.891	513.19	107.898	280.471
d__Bacteria;p__Bacteroidetes;c__Bacteroidia;o__Bacteroidales;f__Rikenellaceae;g__Rikenella	0.107143	0.566947	0.03125	0.25	0	0
d__Bacteria;p__Bacteroidetes;c__Bacteroidia;o__Bacteroidales;f__Rikenellaceae;g__Rikenellaceae_RC9_gut_group	12.25	64.0414	0	0	0.0113636	0.1066
d__Bacteria;p__Bacteroidetes;c__Bacteroidia;o__Bacteroidales;f__Tannerellaceae;g__Parabacteroides	279.143	239.073	136.469	248.179	199.261	937.097
d__Bacteria;p__Bacteroidetes;c__Bacteroidia;o__Bacteroidales;f__Tannerellaceae;g__unclassified_Tannerellaceae	0.0357143	0.188982	0	0	0	0
d__Bacteria;p__Bacteroidetes;c__Bacteroidia;o__Bacteroidales;f__unclassified_Bacteroidales;g__unclassified_Bacteroidales	2.5	3.55382	0.671875	2.8062	0.136364	0.664049
d__Bacteria;p__Bacteroidetes;c__Bacteroidia;o__Bacteroidales;f__uncultured;g__uncultured	1.32143	6.08613	0	0	0.125	1.1726
d__Bacteria;p__Bacteroidetes;c__Bacteroidia;o__Cytophagales;f__Microscillaceae;g__Ohtaekwangia	0	0	0	0	0.0227273	0.213201
d__Bacteria;p__Bacteroidetes;c__Bacteroidia;o__Cytophagales;f__Microscillaceae;g__uncultured	0	0	0.046875	0.375	0	0
d__Bacteria;p__Bacteroidetes;c__Bacteroidia;o__Flavobacteriales;f__Flavobacteriaceae;g__Capnocytophaga	0	0	0.109375	0.62022	0.0681818	0.474534
d__Bacteria;p__Bacteroidetes;c__Bacteroidia;o__Flavobacteriales;f__Flavobacteriaceae;g__uncultured	0.892857	3.28114	0.109375	0.875	0.0909091	0.671871
d__Bacteria;p__Bacteroidetes;c__Bacteroidia;o__Flavobacteriales;f__Weeksellaceae;g__Bergeyella	0	0	0.203125	0.876133	0	0
d__Bacteria;p__Bacteroidetes;c__Bacteroidia;o__Flavobacteriales;f__Weeksellaceae;g__Chryseobacterium	0.357143	1.88982	0	0	0	0
d__Bacteria;p__Bacteroidetes;c__Bacteroidia;o__Flavobacteriales;f__Weeksellaceae;g__Moheibacter	0	0	0.03125	0.25	0.0227273	0.213201
d__Bacteria;p__Bacteroidetes;c__Bacteroidia;o__Sphingobacteriales;f__Sphingobacteriaceae;g__Nubsella	0.107143	0.566947	0	0	0	0
d__Bacteria;p__Chloroflexi;c__AD3;o__AD3;f__AD3;g__AD3	0	0	0.015625	0.125	0.0568182	0.438334
d__Bacteria;p__Chloroflexi;c__Anaerolineae;o__Anaerolineales;f__Anaerolineaceae;g__uncultured	0	0	0	0	0	0
d__Bacteria;p__Chloroflexi;c__Dehalococcoidia;o__S085;f__S085;g__S085	0	0	0.03125	0.25	0	0
d__Bacteria;p__Chloroflexi;c__KD4-96;o__KD4-96;f__KD4-96;g__KD4-96	0	0	0	0	0.0227273	0.213201
d__Bacteria;p__Cyanobacteria;c__Oxyphotobacteria;o__Chloroplast;f__Chloroplast;g__Chloroplast	5.71429	30.2372	0.625	2.60951	0.352273	1.78782
d__Bacteria;p__Deferribacteres;c__Deferribacteres;o__Deferribacterales;f__Deferribacteraceae;g__Mucispirillum	0.142857	0.590937	0.125	0.629941	0.102273	0.526095
d__Bacteria;p__Entotheonellaeota;c__Entotheonellia;o__Entotheonellales;f__Entotheonellaceae;g__Entotheonellaceae	0	0	0	0	0.0227273	0.213201
d__Bacteria;p__Epsilonbacteraeota;c__Campylobacteria;o__Campylobacterales;f__Campylobacteraceae;g__Campylobacter	0	0	1.125	5.06936	0.431818	3.43677
d__Bacteria;p__Firmicutes;c__Bacilli;o__Bacillales;f__Alicyclobacillaceae;g__Alicyclobacillus	0	0	0.015625	0.125	0	0
d__Bacteria;p__Firmicutes;c__Bacilli;o__Bacillales;f__Bacillaceae;g__Anaerobacillus	0	0	0.0625	0.5	0.0227273	0.213201
d__Bacteria;p__Firmicutes;c__Bacilli;o__Bacillales;f__Bacillaceae;g__Anoxybacillus	0	0	0.109375	0.669451	0.0909091	0.852803
d__Bacteria;p__Firmicutes;c__Bacilli;o__Bacillales;f__Bacillaceae;g__Bacillus	0	0	0.171875	0.952102	0.375	3.51781
d__Bacteria;p__Firmicutes;c__Bacilli;o__Bacillales;f__Bacillaceae;g__Geobacillus	0.0714286	0.377964	0	0	0	0
d__Bacteria;p__Firmicutes;c__Bacilli;o__Bacillales;f__Bacillaceae;g__unclassified_Bacillaceae	0	0	0.0625	0.350736	0	0
d__Bacteria;p__Firmicutes;c__Bacilli;o__Bacillales;f__Family_XI;g__Gemella	2.96429	4.83415	58.6562	144.216	67.625	330.737
d__Bacteria;p__Firmicutes;c__Bacilli;o__Bacillales;f__Paenibacillaceae;g__Paenibacillus	0	0	0.4375	3.5	0	0
d__Bacteria;p__Firmicutes;c__Bacilli;o__Bacillales;f__Planococcaceae;g__Lysinibacillus	0	0	0	0	0.0227273	0.213201
d__Bacteria;p__Firmicutes;c__Bacilli;o__Bacillales;f__Staphylococcaceae;g__Macrococcus	0	0	0	0	0.0454545	0.426401
d__Bacteria;p__Firmicutes;c__Bacilli;o__Bacillales;f__Staphylococcaceae;g__Staphylococcus	0.107143	0.566947	27.4531	204.939	9.67045	78.5335
d__Bacteria;p__Firmicutes;c__Bacilli;o__Bacillales;f__unclassified_Bacillales;g__unclassified_Bacillales	0.107143	0.566947	0.078125	0.625	0.0113636	0.1066
d__Bacteria;p__Firmicutes;c__Bacilli;o__Lactobacillales;f__Aerococcaceae;g__Abiotrophia	0.392857	2.0788	12.5469	53.3833	22.7841	90.7683
d__Bacteria;p__Firmicutes;c__Bacilli;o__Lactobacillales;f__Aerococcaceae;g__unclassified_Aerococcaceae	0.0357143	0.188982	0	0	0.0340909	0.319801
d__Bacteria;p__Firmicutes;c__Bacilli;o__Lactobacillales;f__Carnobacteriaceae;g__Carnobacterium	0	0	0	0	0.897727	7.5125
d__Bacteria;p__Firmicutes;c__Bacilli;o__Lactobacillales;f__Carnobacteriaceae;g__Granulicatella	7.32143	10.4777	105.609	333.95	54.875	225.181
d__Bacteria;p__Firmicutes;c__Bacilli;o__Lactobacillales;f__Carnobacteriaceae;g__Marinilactibacillus	0	0	0	0	0.0454545	0.426401
d__Bacteria;p__Firmicutes;c__Bacilli;o__Lactobacillales;f__Carnobacteriaceae;g__unclassified_Carnobacteriaceae	0	0	0.078125	0.323899	0.0795455	0.407448
d__Bacteria;p__Firmicutes;c__Bacilli;o__Lactobacillales;f__Enterococcaceae;g__Enterococcus	3.78571	5.77579	391.609	1319.31	1311.53	4420.15
d__Bacteria;p__Firmicutes;c__Bacilli;o__Lactobacillales;f__Enterococcaceae;g__Vagococcus	0	0	1.14062	7.53588	0.0795455	0.746203
d__Bacteria;p__Firmicutes;c__Bacilli;o__Lactobacillales;f__Enterococcaceae;g__unclassified_Enterococcaceae	0	0	0.46875	1.15427	1.34091	4.74617
d__Bacteria;p__Firmicutes;c__Bacilli;o__Lactobacillales;f__Lactobacillaceae;g__Lactobacillus	17.6786	27.9763	287.328	890.062	1219.69	4880.79
d__Bacteria;p__Firmicutes;c__Bacilli;o__Lactobacillales;f__Lactobacillaceae;g__Pediococcus	0	0	1.57812	12.625	0.625	4.27587
d__Bacteria;p__Firmicutes;c__Bacilli;o__Lactobacillales;f__Leuconostocaceae;g__Leuconostoc	0.357143	1.70434	0.125	0.786796	2.09091	9.50818
d__Bacteria;p__Firmicutes;c__Bacilli;o__Lactobacillales;f__Leuconostocaceae;g__Weissella	3.71429	13.8159	4.85938	21.3303	7.82955	28.3781
d__Bacteria;p__Firmicutes;c__Bacilli;o__Lactobacillales;f__P5D1-392;g__P5D1-392	0.321429	1.51666	1.42188	2.95363	1.55682	6.14734
d__Bacteria;p__Firmicutes;c__Bacilli;o__Lactobacillales;f__Streptococcaceae;g__Lactococcus	1.60714	3.4463	16.8281	69.0053	4.96591	23.612
d__Bacteria;p__Firmicutes;c__Bacilli;o__Lactobacillales;f__Streptococcaceae;g__Streptococcus	459.214	508.485	1938.3	3631.44	2258.48	3984.26
d__Bacteria;p__Firmicutes;c__Bacilli;o__Lactobacillales;f__Streptococcaceae;g__unclassified_Streptococcaceae	0.0714286	0.377964	0.046875	0.375	0.0568182	0.316517
d__Bacteria;p__Firmicutes;c__Bacilli;o__Lactobacillales;f__unclassified_Lactobacillales;g__unclassified_Lactobacillales	0.964286	2.11664	7.39062	11.7522	8.53409	14.5254
d__Bacteria;p__Firmicutes;c__Bacilli;o__Lactobacillales;f__uncultured;g__uncultured	0	0	0.03125	0.25	0.0454545	0.299774
d__Bacteria;p__Firmicutes;c__Bacilli;o__unclassified_Bacilli;f__unclassified_Bacilli;g__unclassified_Bacilli	0	0	0.46875	1.19481	0.25	0.925377
d__Bacteria;p__Firmicutes;c__Clostridia;o__Clostridiales;f__Christensenellaceae;g__Catabacter	1.21429	2.93582	0.859375	2.86671	1.03409	3.09783
d__Bacteria;p__Firmicutes;c__Clostridia;o__Clostridiales;f__Christensenellaceae;g__Christensenella	1.92857	5.81778	0.390625	2.19391	0.659091	4.94542
d__Bacteria;p__Firmicutes;c__Clostridia;o__Clostridiales;f__Christensenellaceae;g__Christensenellaceae_R-7_group	109.75	149.361	34.5156	148.605	34.3636	211.264
d__Bacteria;p__Firmicutes;c__Clostridia;o__Clostridiales;f__Christensenellaceae;g__unclassified_Christensenellaceae	0	0	0	0	1.75	15.8863
d__Bacteria;p__Firmicutes;c__Clostridia;o__Clostridiales;f__Christensenellaceae;g__uncultured	0.785714	2.45488	0.15625	1.12995	0.545455	3.12906
d__Bacteria;p__Firmicutes;c__Clostridia;o__Clostridiales;f__Clostridiaceae_1;g__Clostridium_sensu_stricto_1	47.4286	85.7479	219.281	646.303	174.307	721.867
d__Bacteria;p__Firmicutes;c__Clostridia;o__Clostridiales;f__Clostridiaceae_1;g__Clostridium_sensu_stricto_13	0.214286	0.786796	0.171875	0.9007	0.295455	1.07382
d__Bacteria;p__Firmicutes;c__Clostridia;o__Clostridiales;f__Clostridiaceae_1;g__Clostridium_sensu_stricto_18	0.107143	0.566947	40.375	323	0.681818	4.6991
d__Bacteria;p__Firmicutes;c__Clostridia;o__Clostridiales;f__Clostridiaceae_1;g__Clostridium_sensu_stricto_3	0	0	0.734375	3.433	0.852273	5.45312
d__Bacteria;p__Firmicutes;c__Clostridia;o__Clostridiales;f__Clostridiaceae_1;g__Clostridium_sensu_stricto_4	0	0	0	0	0.0113636	0.1066
d__Bacteria;p__Firmicutes;c__Clostridia;o__Clostridiales;f__Clostridiaceae_1;g__Clostridium_sensu_stricto_7	0	0	0.25	2	0.545455	3.60048
d__Bacteria;p__Firmicutes;c__Clostridia;o__Clostridiales;f__Clostridiaceae_1;g__Sarcina	0	0	0.21875	1.29061	0.0681818	0.542354
d__Bacteria;p__Firmicutes;c__Clostridia;o__Clostridiales;f__Clostridiaceae_1;g__unclassified_Clostridiaceae_1	0	0	1.07812	3.22837	0.556818	2.36282
d__Bacteria;p__Firmicutes;c__Clostridia;o__Clostridiales;f__Clostridiaceae_3;g__MCWD3	0	0	0.125	1	0	0
d__Bacteria;p__Firmicutes;c__Clostridia;o__Clostridiales;f__Clostridiales_vadinBB60_group;g__Clostridiales_vadinBB60_group	0.642857	2.12941	0.046875	0.277728	0.102273	0.959403
d__Bacteria;p__Firmicutes;c__Clostridia;o__Clostridiales;f__Defluviitaleaceae;g__Defluviitaleaceae_UCG-011	0.428571	1.59695	0.078125	0.625	0.0340909	0.319801
d__Bacteria;p__Firmicutes;c__Clostridia;o__Clostridiales;f__Eubacteriaceae;g__Anaerofustis	0.321429	1.24881	0.6875	2.642	0.329545	1.42007
d__Bacteria;p__Firmicutes;c__Clostridia;o__Clostridiales;f__Eubacteriaceae;g__Eubacterium	0.535714	1.57485	13.75	51.3389	9.56818	27.1521
d__Bacteria;p__Firmicutes;c__Clostridia;o__Clostridiales;f__Eubacteriaceae;g__Pseudoramibacter	0	0	0	0	0.102273	0.959403
d__Bacteria;p__Firmicutes;c__Clostridia;o__Clostridiales;f__Family_XI;g__Anaerococcus	0	0	0.109375	0.566728	3.06818	23.939
d__Bacteria;p__Firmicutes;c__Clostridia;o__Clostridiales;f__Family_XI;g__Ezakiella	0.321429	1.18801	0.09375	0.555456	0.125	0.602914
d__Bacteria;p__Firmicutes;c__Clostridia;o__Clostridiales;f__Family_XI;g__Finegoldia	0	0	0.28125	1.13346	8.81818	71.6923
d__Bacteria;p__Firmicutes;c__Clostridia;o__Clostridiales;f__Family_XI;g__Murdochiella	0.0714286	0.377964	0	0	0	0
d__Bacteria;p__Firmicutes;c__Clostridia;o__Clostridiales;f__Family_XI;g__Parvimonas	0.678571	1.88667	8.01562	35.4998	5.36364	16.5121
d__Bacteria;p__Firmicutes;c__Clostridia;o__Clostridiales;f__Family_XI;g__Peptoniphilus	0.285714	1.18187	48.6562	386.585	14.4205	127.432
d__Bacteria;p__Firmicutes;c__Clostridia;o__Clostridiales;f__Family_XI;g__Soehngenia	0	0	0	0	0.0681818	0.44966
d__Bacteria;p__Firmicutes;c__Clostridia;o__Clostridiales;f__Family_XIII;g__Family_XIII_AD3011_group	17.2143	17.5444	8.73438	39.3447	8.30682	24.8371
d__Bacteria;p__Firmicutes;c__Clostridia;o__Clostridiales;f__Family_XIII;g__Family_XIII_UCG-001	2.42857	5.70528	0.46875	2.35007	0.590909	3.86745
d__Bacteria;p__Firmicutes;c__Clostridia;o__Clostridiales;f__Family_XIII;g__Mogibacterium	0.928571	2.17611	5.23438	13.3877	3.46591	10.2059
d__Bacteria;p__Firmicutes;c__Clostridia;o__Clostridiales;f__Family_XIII;g__S5-A14a	0	0	0.03125	0.25	0	0
d__Bacteria;p__Firmicutes;c__Clostridia;o__Clostridiales;f__Family_XIII;g__[Eubacterium]_brachy_group	5.25	13.2571	6.89062	20.4909	4.26136	19.2154
d__Bacteria;p__Firmicutes;c__Clostridia;o__Clostridiales;f__Family_XIII;g__[Eubacterium]_nodatum_group	6.57143	15.4259	8.625	21.5396	8.10227	16.3109
d__Bacteria;p__Firmicutes;c__Clostridia;o__Clostridiales;f__Family_XIII;g__[Eubacterium]_saphenum_group	0	0	0.28125	1.03078	0.261364	1.75836
d__Bacteria;p__Firmicutes;c__Clostridia;o__Clostridiales;f__Family_XIII;g__unclassified_Family_XIII	0.0714286	0.262265	0.125	0.604218	0	0
d__Bacteria;p__Firmicutes;c__Clostridia;o__Clostridiales;f__Family_XIII;g__uncultured	0	0	0.109375	0.875	0.0795455	0.530053
d__Bacteria;p__Firmicutes;c__Clostridia;o__Clostridiales;f__Lachnospiraceae;g__Agathobacter	724.286	1047.84	197.797	826.46	77.5227	327.058
d__Bacteria;p__Firmicutes;c__Clostridia;o__Clostridiales;f__Lachnospiraceae;g__Anaerosporobacter	0	0	0	0	0.522727	4.90362
d__Bacteria;p__Firmicutes;c__Clostridia;o__Clostridiales;f__Lachnospiraceae;g__Anaerostipes	426.25	514.727	130.609	267.665	170.33	308.833
d__Bacteria;p__Firmicutes;c__Clostridia;o__Clostridiales;f__Lachnospiraceae;g__Blautia	2741.29	1487.8	2382.84	2771.31	2257.02	3300.95
d__Bacteria;p__Firmicutes;c__Clostridia;o__Clostridiales;f__Lachnospiraceae;g__CAG-56	47.7857	107.227	18.7969	68.601	4.51136	34.22
d__Bacteria;p__Firmicutes;c__Clostridia;o__Clostridiales;f__Lachnospiraceae;g__Catonella	0	0	1.82812	14.249	0	0
d__Bacteria;p__Firmicutes;c__Clostridia;o__Clostridiales;f__Lachnospiraceae;g__Coprococcus_1	17.9643	23.4513	9.28125	30.4837	6.80682	29.0556
d__Bacteria;p__Firmicutes;c__Clostridia;o__Clostridiales;f__Lachnospiraceae;g__Coprococcus_2	32.7143	74.0239	0.125	0.701472	0	0
d__Bacteria;p__Firmicutes;c__Clostridia;o__Clostridiales;f__Lachnospiraceae;g__Coprococcus_3	89.9643	118.979	53.5625	176.065	100.795	430.155
d__Bacteria;p__Firmicutes;c__Clostridia;o__Clostridiales;f__Lachnospiraceae;g__Dorea	485.464	396.057	408.812	1023.58	242.159	503.172
d__Bacteria;p__Firmicutes;c__Clostridia;o__Clostridiales;f__Lachnospiraceae;g__Eisenbergiella	16.7143	57.461	69.2812	189.192	84.875	583.541
d__Bacteria;p__Firmicutes;c__Clostridia;o__Clostridiales;f__Lachnospiraceae;g__Epulopiscium	0	0	6.23438	48.4944	16.9318	113.031
d__Bacteria;p__Firmicutes;c__Clostridia;o__Clostridiales;f__Lachnospiraceae;g__Fusicatenibacter	432.036	326.252	42.9688	138.61	80.3864	234.808
d__Bacteria;p__Firmicutes;c__Clostridia;o__Clostridiales;f__Lachnospiraceae;g__GCA-900066575	0.25	1.14261	0.375	2.01187	1.94318	18.2287
d__Bacteria;p__Firmicutes;c__Clostridia;o__Clostridiales;f__Lachnospiraceae;g__GCA-900066755	0.785714	2.55831	0	0	0.170455	1.59901
d__Bacteria;p__Firmicutes;c__Clostridia;o__Clostridiales;f__Lachnospiraceae;g__Howardella	0	0	3.6875	19.7049	0.522727	2.402
d__Bacteria;p__Firmicutes;c__Clostridia;o__Clostridiales;f__Lachnospiraceae;g__Hungatella	4.82143	7.751	52.0625	155.148	35.75	90.9142
d__Bacteria;p__Firmicutes;c__Clostridia;o__Clostridiales;f__Lachnospiraceae;g__Incertae_Sedis	0	0	0.015625	0.125	0.0340909	0.319801
d__Bacteria;p__Firmicutes;c__Clostridia;o__Clostridiales;f__Lachnospiraceae;g__Johnsonella	0.25	1.00462	0.953125	5.34056	1	4.41783
d__Bacteria;p__Firmicutes;c__Clostridia;o__Clostridiales;f__Lachnospiraceae;g__Lachnoanaerobaculum	0	0	14.25	95.112	1.05682	3.77334
d__Bacteria;p__Firmicutes;c__Clostridia;o__Clostridiales;f__Lachnospiraceae;g__Lachnoclostridium	897.607	767.708	1249.19	2239.08	1152.25	2941.95
d__Bacteria;p__Firmicutes;c__Clostridia;o__Clostridiales;f__Lachnospiraceae;g__Lachnoclostridium_12	0	0	0	0	0.125	1.1726
d__Bacteria;p__Firmicutes;c__Clostridia;o__Clostridiales;f__Lachnospiraceae;g__Lachnoclostridium_5	0	0	4.51562	25.3408	0.136364	0.949069
d__Bacteria;p__Firmicutes;c__Clostridia;o__Clostridiales;f__Lachnospiraceae;g__Lachnospira	34.6786	64.3578	27.9219	137.77	6.01136	26.479
d__Bacteria;p__Firmicutes;c__Clostridia;o__Clostridiales;f__Lachnospiraceae;g__Lachnospiraceae	5.32143	14.0345	0.25	1.25988	2.17045	18.4523
d__Bacteria;p__Firmicutes;c__Clostridia;o__Clostridiales;f__Lachnospiraceae;g__Lachnospiraceae_AC2044_group	0	0	0.03125	0.25	0.0909091	0.671871
d__Bacteria;p__Firmicutes;c__Clostridia;o__Clostridiales;f__Lachnospiraceae;g__Lachnospiraceae_FCS020_group	25.1429	30.4068	3.10938	11.4117	1.40909	5.05745
d__Bacteria;p__Firmicutes;c__Clostridia;o__Clostridiales;f__Lachnospiraceae;g__Lachnospiraceae_NC2004_group	50.1071	32.4121	20.4531	49.5516	9	19.4505
d__Bacteria;p__Firmicutes;c__Clostridia;o__Clostridiales;f__Lachnospiraceae;g__Lachnospiraceae_ND3007_group	13.1071	18.9743	1.60938	6.12208	7.02273	34.755
d__Bacteria;p__Firmicutes;c__Clostridia;o__Clostridiales;f__Lachnospiraceae;g__Lachnospiraceae_NK4A136_group	262.893	321.663	360.5	1592.44	65.6023	202.187
d__Bacteria;p__Firmicutes;c__Clostridia;o__Clostridiales;f__Lachnospiraceae;g__Lachnospiraceae_UCG-001	20.9286	76.7753	1.20312	6.54697	1.09091	9.39018
d__Bacteria;p__Firmicutes;c__Clostridia;o__Clostridiales;f__Lachnospiraceae;g__Lachnospiraceae_UCG-003	0.857143	4.53557	0.21875	1.75	0.102273	0.959403
d__Bacteria;p__Firmicutes;c__Clostridia;o__Clostridiales;f__Lachnospiraceae;g__Lachnospiraceae_UCG-004	102.536	170.573	5.6875	11.3346	18.625	87.8504
d__Bacteria;p__Firmicutes;c__Clostridia;o__Clostridiales;f__Lachnospiraceae;g__Lachnospiraceae_UCG-006	0	0	0.0625	0.350736	0.0113636	0.1066
d__Bacteria;p__Firmicutes;c__Clostridia;o__Clostridiales;f__Lachnospiraceae;g__Lachnospiraceae_UCG-008	8.85714	8.19537	2.5625	4.66624	3.11364	5.41906
d__Bacteria;p__Firmicutes;c__Clostridia;o__Clostridiales;f__Lachnospiraceae;g__Lachnospiraceae_UCG-009	0	0	0	0	0.0113636	0.1066
d__Bacteria;p__Firmicutes;c__Clostridia;o__Clostridiales;f__Lachnospiraceae;g__Lachnospiraceae_UCG-010	20.5714	31.513	28.2656	109.84	26.7386	145.587
d__Bacteria;p__Firmicutes;c__Clostridia;o__Clostridiales;f__Lachnospiraceae;g__Lactonifactor	0.285714	1.51186	1.625	7.31491	0.545455	2.53667
d__Bacteria;p__Firmicutes;c__Clostridia;o__Clostridiales;f__Lachnospiraceae;g__Marvinbryantia	14.3929	14.0563	5.23438	15.4906	3.85227	10.7346
d__Bacteria;p__Firmicutes;c__Clostridia;o__Clostridiales;f__Lachnospiraceae;g__Moryella	7.14286	11.7527	0.953125	4.51252	0.0568182	0.382309
d__Bacteria;p__Firmicutes;c__Clostridia;o__Clostridiales;f__Lachnospiraceae;g__Oribacterium	0.392857	1.22744	13.8125	60.9655	8.47727	37.3671
d__Bacteria;p__Firmicutes;c__Clostridia;o__Clostridiales;f__Lachnospiraceae;g__Robinsoniella	0	0	2.9375	14.5	0	0
d__Bacteria;p__Firmicutes;c__Clostridia;o__Clostridiales;f__Lachnospiraceae;g__Roseburia	996.464	1193.79	103.469	400.018	82.8977	418.553
d__Bacteria;p__Firmicutes;c__Clostridia;o__Clostridiales;f__Lachnospiraceae;g__Sellimonas	17.6071	40.951	15.8594	47.5835	36.8409	215.059
d__Bacteria;p__Firmicutes;c__Clostridia;o__Clostridiales;f__Lachnospiraceae;g__Shuttleworthia	4.25	22.4889	6.32812	32.3503	1.15909	8.00558
d__Bacteria;p__Firmicutes;c__Clostridia;o__Clostridiales;f__Lachnospiraceae;g__Stomatobaculum	0.607143	3.2127	0.515625	2.82838	0.363636	2.56494
d__Bacteria;p__Firmicutes;c__Clostridia;o__Clostridiales;f__Lachnospiraceae;g__Tyzzerella	11.5714	61.2302	43.0781	155.287	33.125	175.836
d__Bacteria;p__Firmicutes;c__Clostridia;o__Clostridiales;f__Lachnospiraceae;g__Tyzzerella_3	51.8929	101.318	0.125	0.881917	55.75	497.028
d__Bacteria;p__Firmicutes;c__Clostridia;o__Clostridiales;f__Lachnospiraceae;g__Tyzzerella_4	22.1786	113.653	156.547	608.973	124.557	296.587
d__Bacteria;p__Firmicutes;c__Clostridia;o__Clostridiales;f__Lachnospiraceae;g__UC5-1-2E3	0	0	4.03125	17.3571	2.96591	20.8439
d__Bacteria;p__Firmicutes;c__Clostridia;o__Clostridiales;f__Lachnospiraceae;g__[Eubacterium]_eligens_group	30.0714	53.718	1.07812	3.92107	1.25	7.0209
d__Bacteria;p__Firmicutes;c__Clostridia;o__Clostridiales;f__Lachnospiraceae;g__[Eubacterium]_fissicatena_group	4.67857	6.94984	11.125	22.5216	5.21591	12.0549
d__Bacteria;p__Firmicutes;c__Clostridia;o__Clostridiales;f__Lachnospiraceae;g__[Eubacterium]_hallii_group	836.5	639.714	170.797	472.135	410.75	1233.7
d__Bacteria;p__Firmicutes;c__Clostridia;o__Clostridiales;f__Lachnospiraceae;g__[Eubacterium]_oxidoreducens_group	3.89286	5.90881	4.73438	11.6227	2.28409	5.29573
d__Bacteria;p__Firmicutes;c__Clostridia;o__Clostridiales;f__Lachnospiraceae;g__[Eubacterium]_ruminantium_group	9	26.0157	11.6094	75.9627	13.5568	107.03
d__Bacteria;p__Firmicutes;c__Clostridia;o__Clostridiales;f__Lachnospiraceae;g__[Eubacterium]_ventriosum_group	60.25	150.416	4.5625	12.8766	7.85227	27.6935
d__Bacteria;p__Firmicutes;c__Clostridia;o__Clostridiales;f__Lachnospiraceae;g__[Eubacterium]_xylanophilum_group	5.21429	16.683	0.953125	5.86469	2.03409	14.89
d__Bacteria;p__Firmicutes;c__Clostridia;o__Clostridiales;f__Lachnospiraceae;g__[Ruminococcus]_gauvreauii_group	60.3571	97.5018	10.5938	22.4158	9.70455	31.6936
d__Bacteria;p__Firmicutes;c__Clostridia;o__Clostridiales;f__Lachnospiraceae;g__[Ruminococcus]_gnavus_group	97.8929	191.25	1933.77	2595.7	1703.17	3249.49
d__Bacteria;p__Firmicutes;c__Clostridia;o__Clostridiales;f__Lachnospiraceae;g__[Ruminococcus]_torques_group	403.393	416.604	355.438	1043.82	207.148	394.281
d__Bacteria;p__Firmicutes;c__Clostridia;o__Clostridiales;f__Lachnospiraceae;g__unclassified_Lachnospiraceae	380.25	189.143	273.812	383.323	263.148	479.506
d__Bacteria;p__Firmicutes;c__Clostridia;o__Clostridiales;f__Lachnospiraceae;g__uncultured	167.321	195.347	405.203	741.122	383.795	1005.86
d__Bacteria;p__Firmicutes;c__Clostridia;o__Clostridiales;f__Peptococcaceae;g__Peptococcus	0.0714286	0.377964	20.2031	156.126	0.125	0.739874
d__Bacteria;p__Firmicutes;c__Clostridia;o__Clostridiales;f__Peptococcaceae;g__unclassified_Peptococcaceae	0	0	0	0	0.0113636	0.1066
d__Bacteria;p__Firmicutes;c__Clostridia;o__Clostridiales;f__Peptococcaceae;g__uncultured	0.321429	0.983327	0.171875	0.96863	0.0909091	0.852803
d__Bacteria;p__Firmicutes;c__Clostridia;o__Clostridiales;f__Peptostreptococcaceae;g__Asaccharospora	0	0	0	0	0.0227273	0.213201
d__Bacteria;p__Firmicutes;c__Clostridia;o__Clostridiales;f__Peptostreptococcaceae;g__Clostridioides	0	0	24.4531	146.643	21.1591	101.242
d__Bacteria;p__Firmicutes;c__Clostridia;o__Clostridiales;f__Peptostreptococcaceae;g__Intestinibacter	15.75	29.4639	36.1406	214.91	72.4091	212.296
d__Bacteria;p__Firmicutes;c__Clostridia;o__Clostridiales;f__Peptostreptococcaceae;g__Paeniclostridium	0	0	1.70312	11.1749	0.920455	7.63118
d__Bacteria;p__Firmicutes;c__Clostridia;o__Clostridiales;f__Peptostreptococcaceae;g__Paraclostridium	0	0	0.28125	1.90629	4.77273	44.2362
d__Bacteria;p__Firmicutes;c__Clostridia;o__Clostridiales;f__Peptostreptococcaceae;g__Peptoclostridium	54.0357	285.93	173.766	1036.27	0.715909	6.19223
d__Bacteria;p__Firmicutes;c__Clostridia;o__Clostridiales;f__Peptostreptococcaceae;g__Peptostreptococcus	0.75	1.89785	170.531	810.032	167.023	621.049
d__Bacteria;p__Firmicutes;c__Clostridia;o__Clostridiales;f__Peptostreptococcaceae;g__Romboutsia	342.5	486.948	200.656	555.476	115.364	344.865
d__Bacteria;p__Firmicutes;c__Clostridia;o__Clostridiales;f__Peptostreptococcaceae;g__Terrisporobacter	14.4643	36.6449	30.0938	141.666	76.7614	363.793
d__Bacteria;p__Firmicutes;c__Clostridia;o__Clostridiales;f__Peptostreptococcaceae;g__unclassified_Peptostreptococcaceae	7.17857	10.5902	3.67188	6.99672	3.71591	9.93652
d__Bacteria;p__Firmicutes;c__Clostridia;o__Clostridiales;f__Peptostreptococcaceae;g__uncultured	12.7143	22.4497	0.71875	2.27804	1.26136	8.97313
d__Bacteria;p__Firmicutes;c__Clostridia;o__Clostridiales;f__Ruminococcaceae;g__Acetanaerobacterium	0.0714286	0.377964	0.328125	1.53328	0.125	0.907346
d__Bacteria;p__Firmicutes;c__Clostridia;o__Clostridiales;f__Ruminococcaceae;g__Anaerofilum	0.892857	2.3935	0.046875	0.277728	0.511364	2.90063
d__Bacteria;p__Firmicutes;c__Clostridia;o__Clostridiales;f__Ruminococcaceae;g__Anaerotruncus	5.57143	10.939	4.04688	12.588	3.69318	14.1441
d__Bacteria;p__Firmicutes;c__Clostridia;o__Clostridiales;f__Ruminococcaceae;g__Angelakisella	0	0	0.03125	0.25	0.0227273	0.213201
d__Bacteria;p__Firmicutes;c__Clostridia;o__Clostridiales;f__Ruminococcaceae;g__Butyricicoccus	205.036	219.982	163.031	258.198	131.455	295.451
d__Bacteria;p__Firmicutes;c__Clostridia;o__Clostridiales;f__Ruminococcaceae;g__CAG-352	5.25	19.6763	1.15625	9.25	0.0227273	0.213201
d__Bacteria;p__Firmicutes;c__Clostridia;o__Clostridiales;f__Ruminococcaceae;g__Candidatus_Soleaferrea	0.428571	1.23013	0.984375	2.67553	0.818182	2.05413
d__Bacteria;p__Firmicutes;c__Clostridia;o__Clostridiales;f__Ruminococcaceae;g__Caproiciproducens	0.357143	1.41981	0.421875	2.63556	0	0
d__Bacteria;p__Firmicutes;c__Clostridia;o__Clostridiales;f__Ruminococcaceae;g__DTU089	2.92857	6.67737	13.3281	65.6939	6.09091	43.991
d__Bacteria;p__Firmicutes;c__Clostridia;o__Clostridiales;f__Ruminococcaceae;g__Faecalibacterium	2608.43	2254.44	1235.83	2369.79	884.159	2447.29
d__Bacteria;p__Firmicutes;c__Clostridia;o__Clostridiales;f__Ruminococcaceae;g__Flavonifractor	36.6786	56.5588	151.141	279.457	60.0795	135.042
d__Bacteria;p__Firmicutes;c__Clostridia;o__Clostridiales;f__Ruminococcaceae;g__Fournierella	12.9643	39.8381	3.89062	13.9137	8.79545	51.3091
d__Bacteria;p__Firmicutes;c__Clostridia;o__Clostridiales;f__Ruminococcaceae;g__GCA-900066225	2.64286	8.0241	2.39062	15.093	0.329545	2.25766
d__Bacteria;p__Firmicutes;c__Clostridia;o__Clostridiales;f__Ruminococcaceae;g__Harryflintia	4.03571	18.8885	0	0	0	0
d__Bacteria;p__Firmicutes;c__Clostridia;o__Clostridiales;f__Ruminococcaceae;g__Hydrogenoanaerobacterium	0.107143	0.566947	0	0	0	0
d__Bacteria;p__Firmicutes;c__Clostridia;o__Clostridiales;f__Ruminococcaceae;g__Intestinimonas	10.9286	25.6442	6.54688	39.4852	5.53409	28.2908
d__Bacteria;p__Firmicutes;c__Clostridia;o__Clostridiales;f__Ruminococcaceae;g__Negativibacillus	30.2857	55.5363	5.625	16.9785	5.79545	19.3225
d__Bacteria;p__Firmicutes;c__Clostridia;o__Clostridiales;f__Ruminococcaceae;g__Oscillibacter	13.3214	30.0901	2.85938	8.97062	5.09091	17.7787
d__Bacteria;p__Firmicutes;c__Clostridia;o__Clostridiales;f__Ruminococcaceae;g__Oscillospira	0.321429	1.70084	0.109375	0.875	0.431818	4.05081
d__Bacteria;p__Firmicutes;c__Clostridia;o__Clostridiales;f__Ruminococcaceae;g__Papillibacter	0	0	0.078125	0.625	0	0
d__Bacteria;p__Firmicutes;c__Clostridia;o__Clostridiales;f__Ruminococcaceae;g__Phocea	3.03571	6.52336	3.65625	24.1951	0.590909	3.81358
d__Bacteria;p__Firmicutes;c__Clostridia;o__Clostridiales;f__Ruminococcaceae;g__Pseudoflavonifractor	0.178571	0.944911	0.296875	1.6873	0	0
d__Bacteria;p__Firmicutes;c__Clostridia;o__Clostridiales;f__Ruminococcaceae;g__Pygmaiobacter	0.857143	2.94032	0	0	0.340909	3.19801
d__Bacteria;p__Firmicutes;c__Clostridia;o__Clostridiales;f__Ruminococcaceae;g__Ruminiclostridium	0.357143	1.88982	0.046875	0.375	0.147727	0.864893
d__Bacteria;p__Firmicutes;c__Clostridia;o__Clostridiales;f__Ruminococcaceae;g__Ruminiclostridium_1	0.0357143	0.188982	0	0	0.170455	1.59901
d__Bacteria;p__Firmicutes;c__Clostridia;o__Clostridiales;f__Ruminococcaceae;g__Ruminiclostridium_5	204.143	354.593	40.3906	94.2307	46.3523	218.388
d__Bacteria;p__Firmicutes;c__Clostridia;o__Clostridiales;f__Ruminococcaceae;g__Ruminiclostridium_6	4.85714	15.9414	2	10.8701	0.227273	1.49118
d__Bacteria;p__Firmicutes;c__Clostridia;o__Clostridiales;f__Ruminococcaceae;g__Ruminiclostridium_9	8.46429	12.825	6.90625	16.2028	4.90909	23.3049
d__Bacteria;p__Firmicutes;c__Clostridia;o__Clostridiales;f__Ruminococcaceae;g__Ruminococcaceae_NK4A214_group	17.75	26.598	4.6875	17.7656	8.76136	49.0667
d__Bacteria;p__Firmicutes;c__Clostridia;o__Clostridiales;f__Ruminococcaceae;g__Ruminococcaceae_UCG-002	270.357	448.303	112.547	510.65	97.0795	571.823
d__Bacteria;p__Firmicutes;c__Clostridia;o__Clostridiales;f__Ruminococcaceae;g__Ruminococcaceae_UCG-003	23.5357	44.8384	14.6406	47.453	4.28409	16.9956
d__Bacteria;p__Firmicutes;c__Clostridia;o__Clostridiales;f__Ruminococcaceae;g__Ruminococcaceae_UCG-004	35.9643	71.0964	23.3438	68.8525	13.6591	35.5611
d__Bacteria;p__Firmicutes;c__Clostridia;o__Clostridiales;f__Ruminococcaceae;g__Ruminococcaceae_UCG-005	45.0357	82.461	12.8281	61.2972	8.44318	32.1326
d__Bacteria;p__Firmicutes;c__Clostridia;o__Clostridiales;f__Ruminococcaceae;g__Ruminococcaceae_UCG-007	0.178571	0.944911	0.046875	0.375	0.0909091	0.852803
d__Bacteria;p__Firmicutes;c__Clostridia;o__Clostridiales;f__Ruminococcaceae;g__Ruminococcaceae_UCG-008	1.03571	5.48048	0.109375	0.875	0.556818	5.22342
d__Bacteria;p__Firmicutes;c__Clostridia;o__Clostridiales;f__Ruminococcaceae;g__Ruminococcaceae_UCG-009	0.142857	0.590937	0.203125	1.39363	0.102273	0.568114
d__Bacteria;p__Firmicutes;c__Clostridia;o__Clostridiales;f__Ruminococcaceae;g__Ruminococcaceae_UCG-010	5.60714	11.5865	1.21875	9.75	0.625	5.54877
d__Bacteria;p__Firmicutes;c__Clostridia;o__Clostridiales;f__Ruminococcaceae;g__Ruminococcaceae_UCG-011	0.714286	1.62975	0.484375	2.16019	0.238636	1.38957
d__Bacteria;p__Firmicutes;c__Clostridia;o__Clostridiales;f__Ruminococcaceae;g__Ruminococcaceae_UCG-013	314.321	423.295	54.0156	123.824	83.7045	206.106
d__Bacteria;p__Firmicutes;c__Clostridia;o__Clostridiales;f__Ruminococcaceae;g__Ruminococcaceae_UCG-014	312.107	808.218	11.7344	38.3456	24.7273	193.354
d__Bacteria;p__Firmicutes;c__Clostridia;o__Clostridiales;f__Ruminococcaceae;g__Ruminococcus_1	99.2143	133.069	8.14062	42.2374	8.47727	58.8843
d__Bacteria;p__Firmicutes;c__Clostridia;o__Clostridiales;f__Ruminococcaceae;g__Ruminococcus_2	175.893	265.586	170.281	1125.06	25	132.699
d__Bacteria;p__Firmicutes;c__Clostridia;o__Clostridiales;f__Ruminococcaceae;g__Subdoligranulum	3221.57	3299.32	1097.11	3000.87	374.227	1389.75
d__Bacteria;p__Firmicutes;c__Clostridia;o__Clostridiales;f__Ruminococcaceae;g__UBA1819	32.3571	37.2352	137.594	435.67	97.8295	371.802
d__Bacteria;p__Firmicutes;c__Clostridia;o__Clostridiales;f__Ruminococcaceae;g__[Eubacterium]_coprostanoligenes_group	414.643	659.185	169.953	755.292	200.182	794.873
d__Bacteria;p__Firmicutes;c__Clostridia;o__Clostridiales;f__Ruminococcaceae;g__unclassified_Ruminococcaceae	47.6429	54.4775	12.6562	36.0644	4.625	10.16
d__Bacteria;p__Firmicutes;c__Clostridia;o__Clostridiales;f__Ruminococcaceae;g__uncultured	32.1071	69.1886	6.09375	13.3461	5.72727	19.371
d__Bacteria;p__Firmicutes;c__Clostridia;o__Clostridiales;f__unclassified_Clostridiales;g__unclassified_Clostridiales	10.3929	11.15	6.84375	18.4702	3.55682	7.68318
d__Bacteria;p__Firmicutes;c__Clostridia;o__Clostridiales;f__uncultured;g__uncultured	0	0	0	0	0.0113636	0.1066
d__Bacteria;p__Firmicutes;c__Erysipelotrichia;o__Erysipelotrichales;f__Erysipelotrichaceae;g__Allobaculum	0.892857	2.14889	1.65625	2.56483	1.25	2.31065
d__Bacteria;p__Firmicutes;c__Erysipelotrichia;o__Erysipelotrichales;f__Erysipelotrichaceae;g__Bulleidia	0	0	0.078125	0.44738	0.0568182	0.382309
d__Bacteria;p__Firmicutes;c__Erysipelotrichia;o__Erysipelotrichales;f__Erysipelotrichaceae;g__Candidatus_Stoquefichus	0.25	0.927961	1.625	10.2283	0.113636	1.066
d__Bacteria;p__Firmicutes;c__Erysipelotrichia;o__Erysipelotrichales;f__Erysipelotrichaceae;g__Catenibacterium	26.3571	139.469	0.15625	1.25	91.6477	639.957
d__Bacteria;p__Firmicutes;c__Erysipelotrichia;o__Erysipelotrichales;f__Erysipelotrichaceae;g__Coprobacillus	0.535714	2.31712	0.515625	1.95174	0.340909	2.39677
d__Bacteria;p__Firmicutes;c__Erysipelotrichia;o__Erysipelotrichales;f__Erysipelotrichaceae;g__Dielma	0.214286	0.786796	6.89062	39.138	0.488636	2.82026
d__Bacteria;p__Firmicutes;c__Erysipelotrichia;o__Erysipelotrichales;f__Erysipelotrichaceae;g__Dubosiella	1.25	1.87824	1.28125	2.25	1.06818	1.90459
d__Bacteria;p__Firmicutes;c__Erysipelotrichia;o__Erysipelotrichales;f__Erysipelotrichaceae;g__Eggerthia	0	0	0	0	0.0227273	0.213201
d__Bacteria;p__Firmicutes;c__Erysipelotrichia;o__Erysipelotrichales;f__Erysipelotrichaceae;g__Erysipelatoclostridium	13.25	32.3438	891.344	1516.2	468.307	1109.29
d__Bacteria;p__Firmicutes;c__Erysipelotrichia;o__Erysipelotrichales;f__Erysipelotrichaceae;g__Erysipelotrichaceae	0	0	0.671875	5.0081	0.0113636	0.1066
d__Bacteria;p__Firmicutes;c__Erysipelotrichia;o__Erysipelotrichales;f__Erysipelotrichaceae;g__Erysipelotrichaceae_UCG-003	1341.93	2454.6	448.328	1417.14	227.739	841.715
d__Bacteria;p__Firmicutes;c__Erysipelotrichia;o__Erysipelotrichales;f__Erysipelotrichaceae;g__Erysipelotrichaceae_UCG-006	0	0	0.375	2.22183	0.215909	0.850272
d__Bacteria;p__Firmicutes;c__Erysipelotrichia;o__Erysipelotrichales;f__Erysipelotrichaceae;g__Faecalibaculum	0.357143	1.0616	0.5625	1.16667	0.613636	1.25425
d__Bacteria;p__Firmicutes;c__Erysipelotrichia;o__Erysipelotrichales;f__Erysipelotrichaceae;g__Faecalicoccus	0.142857	0.524531	7.84375	57.8373	0	0
d__Bacteria;p__Firmicutes;c__Erysipelotrichia;o__Erysipelotrichales;f__Erysipelotrichaceae;g__Faecalitalea	3.5	6.01541	35.6094	144.348	46.1023	265.311
d__Bacteria;p__Firmicutes;c__Erysipelotrichia;o__Erysipelotrichales;f__Erysipelotrichaceae;g__Holdemanella	142.143	308.629	322.141	1652.44	36.625	332.983
d__Bacteria;p__Firmicutes;c__Erysipelotrichia;o__Erysipelotrichales;f__Erysipelotrichaceae;g__Holdemania	6.21429	8.39911	4.875	13.1795	2.27273	8.3566
d__Bacteria;p__Firmicutes;c__Erysipelotrichia;o__Erysipelotrichales;f__Erysipelotrichaceae;g__Ileibacterium	0.428571	1.13622	0.28125	1.03078	0.477273	1.49311
d__Bacteria;p__Firmicutes;c__Erysipelotrichia;o__Erysipelotrichales;f__Erysipelotrichaceae;g__Merdibacter	0	0	0.578125	4.625	0.306818	2.77243
d__Bacteria;p__Firmicutes;c__Erysipelotrichia;o__Erysipelotrichales;f__Erysipelotrichaceae;g__Solobacterium	17.1429	78.2549	38.5625	107.469	25.5568	68.5999
d__Bacteria;p__Firmicutes;c__Erysipelotrichia;o__Erysipelotrichales;f__Erysipelotrichaceae;g__Turicibacter	24.7143	45.199	15.9219	50.3654	13.8068	47.6459
d__Bacteria;p__Firmicutes;c__Erysipelotrichia;o__Erysipelotrichales;f__Erysipelotrichaceae;g__ZOR0006	0	0	0	0	0.0227273	0.213201
d__Bacteria;p__Firmicutes;c__Erysipelotrichia;o__Erysipelotrichales;f__Erysipelotrichaceae;g__[Clostridium]_innocuum_group	5.92857	10.1285	114.469	306.93	182.239	711.554
d__Bacteria;p__Firmicutes;c__Erysipelotrichia;o__Erysipelotrichales;f__Erysipelotrichaceae;g__unclassified_Erysipelotrichaceae	6.71429	34.5552	0.265625	0.85898	0.181818	1.01195
d__Bacteria;p__Firmicutes;c__Erysipelotrichia;o__Erysipelotrichales;f__Erysipelotrichaceae;g__uncultured	0	0	0	0	0.0681818	0.639602
d__Bacteria;p__Firmicutes;c__Negativicutes;o__Selenomonadales;f__Acidaminococcaceae;g__Acidaminococcus	35.6786	81.8563	33.9062	212.35	74.4773	390.265
d__Bacteria;p__Firmicutes;c__Negativicutes;o__Selenomonadales;f__Acidaminococcaceae;g__Phascolarctobacterium	513.393	828.791	161.797	613.313	157.955	495.347
d__Bacteria;p__Firmicutes;c__Negativicutes;o__Selenomonadales;f__Acidaminococcaceae;g__unclassified_Acidaminococcaceae	0.0714286	0.377964	0.0625	0.350736	0.465909	2.37297
d__Bacteria;p__Firmicutes;c__Negativicutes;o__Selenomonadales;f__Veillonellaceae;g__Allisonella	13.1786	27.4038	9.60938	73.5897	11.3523	45.2576
d__Bacteria;p__Firmicutes;c__Negativicutes;o__Selenomonadales;f__Veillonellaceae;g__Anaeroglobus	0	0	0.609375	2.46639	12.9432	65.0481
d__Bacteria;p__Firmicutes;c__Negativicutes;o__Selenomonadales;f__Veillonellaceae;g__Anaerovibrio	0	0	10.2031	81.625	0	0
d__Bacteria;p__Firmicutes;c__Negativicutes;o__Selenomonadales;f__Veillonellaceae;g__Dialister	935.75	2934.12	180.25	1053.9	259	1149.12
d__Bacteria;p__Firmicutes;c__Negativicutes;o__Selenomonadales;f__Veillonellaceae;g__Megamonas	74.1071	191.418	70.875	343.473	28.4773	126.716
d__Bacteria;p__Firmicutes;c__Negativicutes;o__Selenomonadales;f__Veillonellaceae;g__Megasphaera	86.1429	167.684	78.2656	365.31	332.261	2536.98
d__Bacteria;p__Firmicutes;c__Negativicutes;o__Selenomonadales;f__Veillonellaceae;g__Mitsuokella	9	36.3838	14.1406	110.475	2.77273	25.2667
d__Bacteria;p__Firmicutes;c__Negativicutes;o__Selenomonadales;f__Veillonellaceae;g__Schwartzia	0.0714286	0.377964	0	0	0	0
d__Bacteria;p__Firmicutes;c__Negativicutes;o__Selenomonadales;f__Veillonellaceae;g__Selenomonas	0	0	0.0625	0.350736	0.0227273	0.149887
d__Bacteria;p__Firmicutes;c__Negativicutes;o__Selenomonadales;f__Veillonellaceae;g__Selenomonas_3	0	0	0.171875	0.96863	0.238636	1.1938
d__Bacteria;p__Firmicutes;c__Negativicutes;o__Selenomonadales;f__Veillonellaceae;g__Selenomonas_4	0	0	0	0	0.0568182	0.533002
d__Bacteria;p__Firmicutes;c__Negativicutes;o__Selenomonadales;f__Veillonellaceae;g__Veillonella	5.07143	8.53285	1028.8	2743.34	400.08	1293.52
d__Bacteria;p__Firmicutes;c__Negativicutes;o__Selenomonadales;f__Veillonellaceae;g__Veillonellaceae	0	0	0.515625	4.125	0.636364	3.95138
d__Bacteria;p__Firmicutes;c__Negativicutes;o__Selenomonadales;f__Veillonellaceae;g__unclassified_Veillonellaceae	0.142857	0.590937	3.40625	18.1429	2.43182	9.04115
d__Bacteria;p__Firmicutes;c__Negativicutes;o__Selenomonadales;f__Veillonellaceae;g__uncultured	0	0	0.65625	3.88819	0.0227273	0.213201
d__Bacteria;p__Firmicutes;c__Negativicutes;o__Selenomonadales;f__unclassified_Selenomonadales;g__unclassified_Selenomonadales	0.0357143	0.188982	0.046875	0.277728	0.0340909	0.237267
d__Bacteria;p__Firmicutes;c__unclassified_Firmicutes;o__unclassified_Firmicutes;f__unclassified_Firmicutes;g__unclassified_Firmicutes	2.17857	2.58276	3.32812	5.48607	2.96591	5.55319
d__Bacteria;p__Fusobacteria;c__Fusobacteriia;o__Fusobacteriales;f__Fusobacteriaceae;g__Cetobacterium	9.14286	48.3795	11.75	90.1272	8.85227	64.1239
d__Bacteria;p__Fusobacteria;c__Fusobacteriia;o__Fusobacteriales;f__Fusobacteriaceae;g__Fusobacterium	751	3461.17	341.234	1023.25	1123.74	3141.43
d__Bacteria;p__Fusobacteria;c__Fusobacteriia;o__Fusobacteriales;f__Fusobacteriaceae;g__unclassified_Fusobacteriaceae	0.178571	0.944911	0	0	0.0113636	0.1066
d__Bacteria;p__Fusobacteria;c__Fusobacteriia;o__Fusobacteriales;f__Leptotrichiaceae;g__Leptotrichia	0	0	4.96875	32.2116	1.14773	7.13988
d__Bacteria;p__Gemmatimonadetes;c__Gemmatimonadetes;o__Gemmatimonadales;f__Gemmatimonadaceae;g__uncultured	0.142857	0.524531	0.0625	0.5	0	0
d__Bacteria;p__Nitrospinae;c__P9X2b3D02;o__P9X2b3D02;f__P9X2b3D02;g__P9X2b3D02	0.178571	0.944911	0	0	0	0
d__Bacteria;p__Nitrospirae;c__Nitrospira;o__Nitrospirales;f__Nitrospiraceae;g__Nitrospira	0	0	0.03125	0.25	0	0
d__Bacteria;p__Patescibacteria;c__Saccharimonadia;o__Saccharimonadales;f__Saccharimonadaceae;g__Candidatus_Saccharimonas	0	0	0.3125	1.37869	0.784091	5.27943
d__Bacteria;p__Patescibacteria;c__Saccharimonadia;o__Saccharimonadales;f__Saccharimonadaceae;g__Saccharimonadaceae	4.57143	6.84986	36.3438	82.0651	54.1705	310.272
d__Bacteria;p__Patescibacteria;c__Saccharimonadia;o__Saccharimonadales;f__Saccharimonadales;g__Saccharimonadales	1.25	2.92657	3.4375	7.34388	4	18.0911
d__Bacteria;p__Patescibacteria;c__Saccharimonadia;o__Saccharimonadales;f__unclassified_Saccharimonadales;g__unclassified_Saccharimonadales	0	0	0.4375	2.14458	0.715909	5.97879
d__Bacteria;p__Proteobacteria;c__Alphaproteobacteria;o__Acetobacterales;f__Acetobacteraceae;g__Acetobacter	0.357143	1.88982	1.89062	7.64306	0.818182	4.16208
d__Bacteria;p__Proteobacteria;c__Alphaproteobacteria;o__Acetobacterales;f__Acetobacteraceae;g__Roseomonas	0	0	0.0625	0.5	0	0
d__Bacteria;p__Proteobacteria;c__Alphaproteobacteria;o__Azospirillales;f__Azospirillaceae;g__Skermanella	0	0	0	0	0.0227273	0.213201
d__Bacteria;p__Proteobacteria;c__Alphaproteobacteria;o__Caulobacterales;f__Caulobacteraceae;g__Brevundimonas	0	0	0	0	0.0227273	0.213201
d__Bacteria;p__Proteobacteria;c__Alphaproteobacteria;o__Dongiales;f__Dongiaceae;g__Dongia	0	0	0.046875	0.375	0	0
d__Bacteria;p__Proteobacteria;c__Alphaproteobacteria;o__Elsterales;f__uncultured;g__uncultured	0	0	0.046875	0.277728	0.0113636	0.1066
d__Bacteria;p__Proteobacteria;c__Alphaproteobacteria;o__Rhizobiales;f__Beijerinckiaceae;g__Bosea	0.464286	2.45677	0	0	0	0
d__Bacteria;p__Proteobacteria;c__Alphaproteobacteria;o__Rhizobiales;f__Beijerinckiaceae;g__Salinarimonas	0	0	0.015625	0.125	0	0
d__Bacteria;p__Proteobacteria;c__Alphaproteobacteria;o__Rhizobiales;f__Methyloligellaceae;g__uncultured	0	0	0.015625	0.125	0	0
d__Bacteria;p__Proteobacteria;c__Alphaproteobacteria;o__Rhizobiales;f__Rhizobiaceae;g__Allorhizobium-Neorhizobium-Pararhizobium-Rhizobium	0	0	0.078125	0.51346	0.113636	0.749434
d__Bacteria;p__Proteobacteria;c__Alphaproteobacteria;o__Rhizobiales;f__Rhizobiaceae;g__Aureimonas	0.107143	0.566947	0	0	0	0
d__Bacteria;p__Proteobacteria;c__Alphaproteobacteria;o__Rhizobiales;f__Rhizobiaceae;g__Mesorhizobium	0.0714286	0.377964	0	0	0	0
d__Bacteria;p__Proteobacteria;c__Alphaproteobacteria;o__Rhizobiales;f__Rhizobiaceae;g__Ochrobactrum	0	0	0.125	0.786796	0.0113636	0.1066
d__Bacteria;p__Proteobacteria;c__Alphaproteobacteria;o__Rhizobiales;f__Rhizobiaceae;g__Shinella	0.25	1.00462	0	0	0	0
d__Bacteria;p__Proteobacteria;c__Alphaproteobacteria;o__Rhizobiales;f__Rhizobiaceae;g__unclassified_Rhizobiaceae	0.535714	2.83473	0	0	0	0
d__Bacteria;p__Proteobacteria;c__Alphaproteobacteria;o__Rhizobiales;f__Rhizobiales_Incertae_Sedis;g__uncultured	0	0	0.046875	0.375	0.0113636	0.1066
d__Bacteria;p__Proteobacteria;c__Alphaproteobacteria;o__Rhizobiales;f__Xanthobacteraceae;g__Bradyrhizobium	0.178571	0.944911	0.296875	1.16401	0.829545	5.36532
d__Bacteria;p__Proteobacteria;c__Alphaproteobacteria;o__Rhizobiales;f__Xanthobacteraceae;g__Pseudolabrys	0	0	0	0	0.0227273	0.213201
d__Bacteria;p__Proteobacteria;c__Alphaproteobacteria;o__Rhizobiales;f__Xanthobacteraceae;g__unclassified_Xanthobacteraceae	0.178571	0.944911	0.015625	0.125	0.329545	2.1103
d__Bacteria;p__Proteobacteria;c__Alphaproteobacteria;o__Rhodobacterales;f__Rhodobacteraceae;g__Paracoccus	1.17857	5.34064	0.125	1	0.0909091	0.470665
d__Bacteria;p__Proteobacteria;c__Alphaproteobacteria;o__Rhodobacterales;f__Rhodobacteraceae;g__Planktotalea	0	0	0	0	0.0227273	0.213201
d__Bacteria;p__Proteobacteria;c__Alphaproteobacteria;o__Rhodobacterales;f__Rhodobacteraceae;g__Rhodobacter	0	0	0	0	0.0340909	0.319801
d__Bacteria;p__Proteobacteria;c__Alphaproteobacteria;o__Rhodospirillales;f__uncultured;g__uncultured	0	0	0.015625	0.125	0.147727	1.3858
d__Bacteria;p__Proteobacteria;c__Alphaproteobacteria;o__Rickettsiales;f__Mitochondria;g__Mitochondria	0.107143	0.41627	0	0	0.0227273	0.213201
d__Bacteria;p__Proteobacteria;c__Alphaproteobacteria;o__Sphingomonadales;f__Sphingomonadaceae;g__Erythrobacter	0	0	0	0	0.0113636	0.1066
d__Bacteria;p__Proteobacteria;c__Alphaproteobacteria;o__Sphingomonadales;f__Sphingomonadaceae;g__Sphingomonas	0.0714286	0.377964	0.390625	1.26763	0.965909	5.85348
d__Bacteria;p__Proteobacteria;c__Alphaproteobacteria;o__Sphingomonadales;f__Sphingomonadaceae;g__Sphingopyxis	0.357143	1.88982	0.0625	0.5	0	0
d__Bacteria;p__Proteobacteria;c__Alphaproteobacteria;o__unclassified_Alphaproteobacteria;f__unclassified_Alphaproteobacteria;g__unclassified_Alphaproteobacteria	0	0	0	0	0.0340909	0.319801
d__Bacteria;p__Proteobacteria;c__Alphaproteobacteria;o__uncultured;f__uncultured;g__uncultured	0	0	0	0	0.0113636	0.1066
d__Bacteria;p__Proteobacteria;c__Deltaproteobacteria;o__Desulfovibrionales;f__Desulfovibrionaceae;g__Bilophila	86.8214	128.025	31.0625	68.6074	49.5	113.166
d__Bacteria;p__Proteobacteria;c__Deltaproteobacteria;o__Desulfovibrionales;f__Desulfovibrionaceae;g__Desulfovibrio	30.3571	82.7702	18.5469	69.3205	11.2159	50.3488
d__Bacteria;p__Proteobacteria;c__Deltaproteobacteria;o__Desulfovibrionales;f__Desulfovibrionaceae;g__Mailhella	1.35714	7.18132	0	0	0	0
d__Bacteria;p__Proteobacteria;c__Deltaproteobacteria;o__Desulfovibrionales;f__Desulfovibrionaceae;g__unclassified_Desulfovibrionaceae	0	0	0	0	0.0568182	0.382309
d__Bacteria;p__Proteobacteria;c__Deltaproteobacteria;o__Desulfovibrionales;f__Desulfovibrionaceae;g__uncultured	0.142857	0.590937	0.375	2.17124	0.954545	6.23101
d__Bacteria;p__Proteobacteria;c__Deltaproteobacteria;o__MBNT15;f__MBNT15;g__MBNT15	0	0	0	0	0.0568182	0.533002
d__Bacteria;p__Proteobacteria;c__Deltaproteobacteria;o__Myxococcales;f__Haliangiaceae;g__Haliangium	0	0	0.015625	0.125	0	0
d__Bacteria;p__Proteobacteria;c__Deltaproteobacteria;o__Myxococcales;f__P3OB-42;g__P3OB-42	0	0	0	0	0.0340909	0.319801
d__Bacteria;p__Proteobacteria;c__Deltaproteobacteria;o__Myxococcales;f__Sandaracinaceae;g__uncultured	0	0	0.03125	0.25	0	0
d__Bacteria;p__Proteobacteria;c__Gammaproteobacteria;o__Aeromonadales;f__Aeromonadaceae;g__Aeromonas	0	0	1.71875	13.75	0.113636	1.066
d__Bacteria;p__Proteobacteria;c__Gammaproteobacteria;o__Alteromonadales;f__Pseudoalteromonadaceae;g__Pseudoalteromonas	0	0	0	0	0.0113636	0.1066
d__Bacteria;p__Proteobacteria;c__Gammaproteobacteria;o__Betaproteobacteriales;f__Aquaspirillaceae;g__Microvirgula	0	0	0	0	0.829545	7.78183
d__Bacteria;p__Proteobacteria;c__Gammaproteobacteria;o__Betaproteobacteriales;f__Burkholderiaceae;g__Acidovorax	0	0	0.109375	0.875	0.102273	0.711802
d__Bacteria;p__Proteobacteria;c__Gammaproteobacteria;o__Betaproteobacteriales;f__Burkholderiaceae;g__Aquabacterium	0	0	0.046875	0.375	0	0
d__Bacteria;p__Proteobacteria;c__Gammaproteobacteria;o__Betaproteobacteriales;f__Burkholderiaceae;g__Azohydromonas	0	0	0	0	0.113636	0.764617
d__Bacteria;p__Proteobacteria;c__Gammaproteobacteria;o__Betaproteobacteriales;f__Burkholderiaceae;g__Comamonas	0	0	10.6562	84.8695	0.0681818	0.639602
d__Bacteria;p__Proteobacteria;c__Gammaproteobacteria;o__Betaproteobacteriales;f__Burkholderiaceae;g__Hydrogenophaga	0	0	0.03125	0.25	0	0
d__Bacteria;p__Proteobacteria;c__Gammaproteobacteria;o__Betaproteobacteriales;f__Burkholderiaceae;g__Lautropia	0	0	0.28125	1.41947	0.136364	1.2792
d__Bacteria;p__Proteobacteria;c__Gammaproteobacteria;o__Betaproteobacteriales;f__Burkholderiaceae;g__Ottowia	1	5.2915	0	0	0	0
d__Bacteria;p__Proteobacteria;c__Gammaproteobacteria;o__Betaproteobacteriales;f__Burkholderiaceae;g__Oxalobacter	5.75	15.0102	0.5	3.23179	0.329545	2.18523
d__Bacteria;p__Proteobacteria;c__Gammaproteobacteria;o__Betaproteobacteriales;f__Burkholderiaceae;g__Parasutterella	213.929	480.655	32.7031	147.376	36.3523	181.811
d__Bacteria;p__Proteobacteria;c__Gammaproteobacteria;o__Betaproteobacteriales;f__Burkholderiaceae;g__Ralstonia	0	0	0.390625	1.36413	0.5	3.09616
d__Bacteria;p__Proteobacteria;c__Gammaproteobacteria;o__Betaproteobacteriales;f__Burkholderiaceae;g__Ramlibacter	0	0	0	0	0.0113636	0.1066
d__Bacteria;p__Proteobacteria;c__Gammaproteobacteria;o__Betaproteobacteriales;f__Burkholderiaceae;g__Rhizobacter	0	0	0	0	0.0113636	0.1066
d__Bacteria;p__Proteobacteria;c__Gammaproteobacteria;o__Betaproteobacteriales;f__Burkholderiaceae;g__Sutterella	58.0357	143.715	10.4688	26.6666	5.96591	19.2099
d__Bacteria;p__Proteobacteria;c__Gammaproteobacteria;o__Betaproteobacteriales;f__Burkholderiaceae;g__unclassified_Burkholderiaceae	0.107143	0.41627	0.21875	0.825559	0.0681818	0.395243
d__Bacteria;p__Proteobacteria;c__Gammaproteobacteria;o__Betaproteobacteriales;f__Burkholderiaceae;g__uncultured	0	0	0.015625	0.125	0	0
d__Bacteria;p__Proteobacteria;c__Gammaproteobacteria;o__Betaproteobacteriales;f__Neisseriaceae;g__Eikenella	0	0	20.1875	120.796	0.465909	1.50057
d__Bacteria;p__Proteobacteria;c__Gammaproteobacteria;o__Betaproteobacteriales;f__Neisseriaceae;g__Neisseria	0	0	4.8125	33.9616	0.181818	0.965443
d__Bacteria;p__Proteobacteria;c__Gammaproteobacteria;o__Betaproteobacteriales;f__Neisseriaceae;g__unclassified_Neisseriaceae	0	0	0.03125	0.25	0	0
d__Bacteria;p__Proteobacteria;c__Gammaproteobacteria;o__Betaproteobacteriales;f__Nitrosomonadaceae;g__Nitrosomonas	0	0	0.203125	1.14337	0.0795455	0.746203
d__Bacteria;p__Proteobacteria;c__Gammaproteobacteria;o__Betaproteobacteriales;f__Nitrosomonadaceae;g__mle1-7	0	0	0.03125	0.25	0	0
d__Bacteria;p__Proteobacteria;c__Gammaproteobacteria;o__Betaproteobacteriales;f__Rhodocyclaceae;g__Thauera	0	0	0.03125	0.25	0	0
d__Bacteria;p__Proteobacteria;c__Gammaproteobacteria;o__Betaproteobacteriales;f__Rhodocyclaceae;g__uncultured	0	0	0	0	0.0113636	0.1066
d__Bacteria;p__Proteobacteria;c__Gammaproteobacteria;o__Betaproteobacteriales;f__SC-I-84;g__SC-I-84	0	0	0	0	0.0340909	0.319801
d__Bacteria;p__Proteobacteria;c__Gammaproteobacteria;o__Betaproteobacteriales;f__unclassified_Betaproteobacteriales;g__unclassified_Betaproteobacteriales	0.0714286	0.377964	0	0	0	0
d__Bacteria;p__Proteobacteria;c__Gammaproteobacteria;o__Cardiobacteriales;f__Cardiobacteriaceae;g__Cardiobacterium	0	0	0.28125	1.10509	0.352273	2.48693
d__Bacteria;p__Proteobacteria;c__Gammaproteobacteria;o__Cellvibrionales;f__Cellvibrionaceae;g__Cellvibrio	0	0	0	0	0.0340909	0.319801
d__Bacteria;p__Proteobacteria;c__Gammaproteobacteria;o__Enterobacteriales;f__Enterobacteriaceae;g__Citrobacter	0	0	4.3125	17.2285	3.73864	13.956
d__Bacteria;p__Proteobacteria;c__Gammaproteobacteria;o__Enterobacteriales;f__Enterobacteriaceae;g__Cronobacter	0	0	0.03125	0.25	0	0
d__Bacteria;p__Proteobacteria;c__Gammaproteobacteria;o__Enterobacteriales;f__Enterobacteriaceae;g__Edwardsiella	0	0	0.125	1	0.0909091	0.852803
d__Bacteria;p__Proteobacteria;c__Gammaproteobacteria;o__Enterobacteriales;f__Enterobacteriaceae;g__Enterobacter	8.17857	19.139	45.3125	331.793	39.0682	169.265
d__Bacteria;p__Proteobacteria;c__Gammaproteobacteria;o__Enterobacteriales;f__Enterobacteriaceae;g__Escherichia-Shigella	264.857	517.067	6045.75	7637.66	7361.18	8823.92
d__Bacteria;p__Proteobacteria;c__Gammaproteobacteria;o__Enterobacteriales;f__Enterobacteriaceae;g__Hafnia-Obesumbacterium	0	0	0	0	0.0340909	0.319801
d__Bacteria;p__Proteobacteria;c__Gammaproteobacteria;o__Enterobacteriales;f__Enterobacteriaceae;g__Klebsiella	180.786	529.001	893.141	3148.73	1092.55	4137.63
d__Bacteria;p__Proteobacteria;c__Gammaproteobacteria;o__Enterobacteriales;f__Enterobacteriaceae;g__Kluyvera	0.25	1.00462	13.7812	56.0557	28.5682	160.281
d__Bacteria;p__Proteobacteria;c__Gammaproteobacteria;o__Enterobacteriales;f__Enterobacteriaceae;g__Morganella	0	0	76.1094	447.273	42.4432	276.278
d__Bacteria;p__Proteobacteria;c__Gammaproteobacteria;o__Enterobacteriales;f__Enterobacteriaceae;g__Pantoea	0	0	0.28125	2.25	0.0113636	0.1066
d__Bacteria;p__Proteobacteria;c__Gammaproteobacteria;o__Enterobacteriales;f__Enterobacteriaceae;g__Plesiomonas	0	0	61.1406	343.287	31.6932	201.761
d__Bacteria;p__Proteobacteria;c__Gammaproteobacteria;o__Enterobacteriales;f__Enterobacteriaceae;g__Proteus	0	0	4.1875	17.9858	5.02273	20.1614
d__Bacteria;p__Proteobacteria;c__Gammaproteobacteria;o__Enterobacteriales;f__Enterobacteriaceae;g__Providencia	0	0	0	0	0.0568182	0.533002
d__Bacteria;p__Proteobacteria;c__Gammaproteobacteria;o__Enterobacteriales;f__Enterobacteriaceae;g__Pseudocitrobacter	0	0	0.171875	0.846181	0.0909091	0.852803
d__Bacteria;p__Proteobacteria;c__Gammaproteobacteria;o__Enterobacteriales;f__Enterobacteriaceae;g__Raoultella	0.964286	3.5432	0.890625	4.53948	0.0454545	0.335936
d__Bacteria;p__Proteobacteria;c__Gammaproteobacteria;o__Enterobacteriales;f__Enterobacteriaceae;g__Serratia	0	0	0	0	0.0568182	0.533002
d__Bacteria;p__Proteobacteria;c__Gammaproteobacteria;o__Enterobacteriales;f__Enterobacteriaceae;g__unclassified_Enterobacteriaceae	219.214	877.664	294.641	636.974	553.841	1592.1
d__Bacteria;p__Proteobacteria;c__Gammaproteobacteria;o__KF-JG30-C25;f__KF-JG30-C25;g__KF-JG30-C25	0	0	0	0	0.0113636	0.1066
d__Bacteria;p__Proteobacteria;c__Gammaproteobacteria;o__PLTA13;f__PLTA13;g__PLTA13	0	0	0	0	0.0227273	0.213201
d__Bacteria;p__Proteobacteria;c__Gammaproteobacteria;o__Pasteurellales;f__Pasteurellaceae;g__Actinobacillus	0	0	0.140625	0.709733	0.0113636	0.1066
d__Bacteria;p__Proteobacteria;c__Gammaproteobacteria;o__Pasteurellales;f__Pasteurellaceae;g__Aggregatibacter	0	0	0.984375	3.95407	0.772727	3.04649
d__Bacteria;p__Proteobacteria;c__Gammaproteobacteria;o__Pasteurellales;f__Pasteurellaceae;g__Haemophilus	31.8214	55.967	278.734	1271.21	117.25	486.562
d__Bacteria;p__Proteobacteria;c__Gammaproteobacteria;o__Pasteurellales;f__Pasteurellaceae;g__unclassified_Pasteurellaceae	2.67857	7.82235	5.39062	15.7103	3.95455	12.139
d__Bacteria;p__Proteobacteria;c__Gammaproteobacteria;o__Pseudomonadales;f__Moraxellaceae;g__Acinetobacter	2.28571	11.155	0.84375	3.75529	0.545455	2.91216
d__Bacteria;p__Proteobacteria;c__Gammaproteobacteria;o__Pseudomonadales;f__Moraxellaceae;g__Enhydrobacter	0.0714286	0.377964	0	0	0	0
d__Bacteria;p__Proteobacteria;c__Gammaproteobacteria;o__Pseudomonadales;f__Moraxellaceae;g__uncultured	0	0	0.015625	0.125	0.0340909	0.237267
d__Bacteria;p__Proteobacteria;c__Gammaproteobacteria;o__Pseudomonadales;f__Pseudomonadaceae;g__Pseudomonas	0	0	0.046875	0.213042	0.0681818	0.365005
d__Bacteria;p__Proteobacteria;c__Gammaproteobacteria;o__SZB30;f__SZB30;g__SZB30	0	0	0.03125	0.25	0	0
d__Bacteria;p__Proteobacteria;c__Gammaproteobacteria;o__Steroidobacterales;f__Steroidobacteraceae;g__uncultured	0.142857	0.755929	0.03125	0.25	0.0340909	0.237267
d__Bacteria;p__Proteobacteria;c__Gammaproteobacteria;o__Xanthomonadales;f__Rhodanobacteraceae;g__Dokdonella	0.25	1.32288	0	0	0	0
d__Bacteria;p__Proteobacteria;c__Gammaproteobacteria;o__Xanthomonadales;f__Xanthomonadaceae;g__Arenimonas	0	0	0.078125	0.625	0.0227273	0.213201
d__Bacteria;p__Proteobacteria;c__Gammaproteobacteria;o__Xanthomonadales;f__Xanthomonadaceae;g__Luteimonas	1.71429	9.07115	0	0	0	0
d__Bacteria;p__Proteobacteria;c__Gammaproteobacteria;o__Xanthomonadales;f__Xanthomonadaceae;g__Pseudoxanthomonas	0.0357143	0.188982	0.125	0.723747	0.0113636	0.1066
d__Bacteria;p__Proteobacteria;c__Gammaproteobacteria;o__Xanthomonadales;f__Xanthomonadaceae;g__Thermomonas	0	0	0.03125	0.25	0	0
d__Bacteria;p__Proteobacteria;c__Gammaproteobacteria;o__unclassified_Gammaproteobacteria;f__unclassified_Gammaproteobacteria;g__unclassified_Gammaproteobacteria	0.571429	1.50132	1	2.77174	1.53409	4.29635
d__Bacteria;p__Proteobacteria;c__unclassified_Proteobacteria;o__unclassified_Proteobacteria;f__unclassified_Proteobacteria;g__unclassified_Proteobacteria	0.0714286	0.377964	0.03125	0.175368	1.15909	6.03417
d__Bacteria;p__Synergistetes;c__Synergistia;o__Synergistales;f__Synergistaceae;g__Cloacibacillus	2.71429	9.11595	3.32812	11.374	9.95455	60.1792
d__Bacteria;p__Synergistetes;c__Synergistia;o__Synergistales;f__Synergistaceae;g__Pyramidobacter	0	0	5.09375	37.2758	17.8977	110.004
d__Bacteria;p__Synergistetes;c__Synergistia;o__Synergistales;f__Synergistaceae;g__uncultured	0	0	0	0	0.0227273	0.213201
d__Bacteria;p__Tenericutes;c__Mollicutes;o__Anaeroplasmatales;f__Anaeroplasmataceae;g__Anaeroplasma	0	0	0	0	0.0113636	0.1066
d__Bacteria;p__Tenericutes;c__Mollicutes;o__Mollicutes_RF39;f__Mollicutes_RF39;g__Mollicutes_RF39	77.4286	241.8	2.17188	17.1229	6.75	47.966
d__Bacteria;p__Verrucomicrobia;c__Verrucomicrobiae;o__Chthoniobacterales;f__Chthoniobacteraceae;g__Candidatus_Udaeobacter	0	0	0	0	0.0681818	0.639602
d__Bacteria;p__Verrucomicrobia;c__Verrucomicrobiae;o__Verrucomicrobiales;f__Akkermansiaceae;g__Akkermansia	114.679	541.327	52.3125	299.895	102.955	506.132
d__Bacteria;p__WPS-2;c__WPS-2;o__WPS-2;f__WPS-2;g__WPS-2	0	0	0	0	0.0227273	0.213201
d__Bacteria;p__unclassified_Bacteria;c__unclassified_Bacteria;o__unclassified_Bacteria;f__unclassified_Bacteria;g__unclassified_Bacteria	7.07143	7.39834	11.375	20.975	21.2045	80.3889

## Sheet: Sheet2
Results of 16S rRNA sequencing of fecal samples in health controls, BF1 patients and BF2 patients.
