# Supplementary material for: Multiomics reveals microbial metabolites as key actors in intestinal fibrosis in Crohn’s disease
Source: EMBO Mol Med. 2024 Sep 13;16(10):11. doi: 10.1038/s44321-024-00129-8 (PMC11473649; doi:10.1038/s44321-024-00129-8)
Supplement: Supplementary file 15 — Dataset EV2 [file 44321_2024_129_MOESM15_ESM.xlsx]

## Sheet: Sheet1
Metabolite	HC.Mean	HC.SD	BF1.Mean	BF1.SD	BF2.Mean	BF2.SD
Lysine	7236.84	4805.7	14361.1	21716.6	20624.4	29302.1
Histidine	584.722	510.971	5114.08	10276.8	6484.56	10823.9
Arginine	1029.83	1553.21	2187.34	3119.8	2218.14	3945.89
Ornithine	312.828	235.292	1635.07	5051.04	1532.56	2675.93
Glutamine	1450.67	1322.1	4727.8	6377.44	4808.03	7291.49
Glutamic acid	5966.69	2927.06	7935.13	4802.05	7459.29	5171.64
Anserine	34.924	31.4728	90.7792	247.916	47.1434	85.5839
Carnosine	15.691	27.3457	54.39	174.028	48.9454	190.363
Sarcosine	99.9069	112.056	415.287	1303.74	285.129	652.623
beta-Alanine	1072.5	1780.53	3386.32	5577.31	4278.65	6308.57
Alanine	6108.09	3419.7	28879.3	26848.5	28925.1	27379.3
Dimethylglycine	12.2325	7.19404	22.515	15.555	30.6466	54.1611
GABA	497.725	738.325	5906.84	17240.9	7856.88	22458.3
Serine	2264.74	1814.74	4519.6	3975.57	5038.91	8006.69
Threonine	1439.99	959.26	3503.05	4531.47	5628.09	10601
Creatine	363.905	940.839	3238.07	4277.03	2931.95	3779.19
Threonic acid	1.82555	1.45184	11.9309	17.2371	13.6624	21.0093
Hydroxypropionic acid	289.787	288.65	548.158	640.245	699.608	2139.99
Glycylproline	107.918	98.0465	472.149	1024.21	378.113	541.362
AMP	24.4779	34.2234	9.32638	17.4618	11.77	31.2862
Lactic acid	696.6	2456.82	7116.04	18975.8	10465.8	26040.8
Nicotinic acid	858.257	423.311	660.403	330.398	605.402	363.379
Methylcysteine	13.4119	19.0524	16.4672	18.1793	15.8133	18.77
2-Phenylglycine	1.03577	1.03333	0.745351	0.724406	1.0172	3.01897
Tyrosine	1860.7	1217.4	6650.95	7115.63	6365.11	7451.16
3,4-Dihydroxyhydrocinnamic acid	1067.8	4278.89	294.787	502.136	524.962	2049.73
Asparagine	259.719	500.853	729.71	2419.79	1767.38	7742.68
Protocatechuic acid	141.944	103.779	446.323	1833.6	184.344	172.886
Phenylalanine	1666.47	1105.87	11155.5	12547.9	10688	11026.3
Hydroxyphenyllactic acid	36.946	54.3169	158.021	212.499	188.297	329.18
Aspartic acid	2939.47	1762.9	4929.79	2818.9	5752.26	6221.32
Glucaric acid	9.17713	8.44509	12.5152	9.74664	12.6856	11.5626
2-Butenoic acid	38.7767	30.2128	71.5522	97.9784	54.4022	66.0062
2-Hydroxy-3-methylbutyric acid	53.4866	163.218	466.181	676.112	467.507	734.851
Picolinic acid	1.99672	2.7163	1.149	0.797375	7.35821	54.6518
4-Hydroxybenzoic acid	32.9663	55.1504	51.552	77.5103	33.3649	32.6388
ortho-Hydroxyphenylacetic acid	1.38939	0.99436	1.52693	1.18646	1.38489	1.72956
Hippuric acid	21.9607	67.3422	12.7943	67.7933	2.2331	4.81485
Malic acid	1419.72	944.776	1451.68	844.668	1332.77	811.269
N-Acetylaspartic acid	345.162	217.667	877.11	1628.3	1599.16	4420.86
Ethylmethylacetic acid	3201.21	1986.33	4077.95	2372.74	4109.52	2826.49
Benzoic acid	50.6331	52.473	27.2418	31.3106	21.7169	22.24
Phenylacetic acid	22145.3	15252	38627.9	29073.6	34525.8	30179.7
Indole-3-carboxylic acid	4.93653	2.46065	4.31806	2.43884	4.05479	3.61405
Coumaric acid/4-Hydroxycinnamic acid	5.34935	6.1337	9.87243	18.565	9.0488	20.7764
Indoleacetic acid	115.493	261.531	115.184	241.672	101.364	425.816
Fumaric acid	305.034	235.465	418.289	255.702	401.607	325.905
Glutaric acid	529.997	317.913	273.473	249.769	337.902	352.863
Aconitic acid	50.8497	60.6618	96.0186	158.664	227.323	690.043
Cinnamic acid	0.627596	0.576278	0.82864	1.37361	1.45549	3.7709
2-Phenylpropionate	355.492	322.141	256.392	348	241.553	373.804
Hydrocinnamic acid	957.871	956.88	715.188	1079.23	744.888	1545.63
Benzenebutanoic acid	0.77731	0.834206	0.460238	1.00421	0.539041	0.974498
Indole-3-propionic acid	45.3343	40.6671	25.8707	40.5044	25.779	52.3123
N-Phenylacetylphenylalanine	1.24126	1.30321	8.81225	10.2863	7.39091	11.6012
Azelaic acid	65.4822	26.4807	42.2559	32.9708	40.4448	29.1001
Sebacic acid	15.7733	9.33213	7.61086	8.29721	5.82102	5.72515
alpha-Ketoisovaleric acid	96.1529	73.7534	234.248	224.184	301.719	597.568
Ketoleucine	131.431	134.812	300.443	328.011	332.069	668.336
3-Methyl-2-oxopentanoic acid	128.878	132.297	303.106	378.911	376.6	931.774
Phenylpyruvic acid	40.114	39.7569	121.255	150.937	105.058	188.752
Methylmalonic acid	657.833	881.588	2458.46	2534.57	2845.97	2897.15
2-Hydroxyglutaric acid	248.782	275.142	524.582	756.053	443.778	712.06
Glycine	2306.25	1912.62	14128.9	19540.6	16966.3	19970.8
Guanidoacetic acid	14.2334	17.6782	28.4296	30.4346	33.5444	39.442
Citrulline	2484.07	1875.27	5359.54	5822.05	5168.5	4426.58
Galactonic acid	6.9898	12.2186	27.5709	79.8395	217.439	1461.83
Gluconolactone	42.8155	48.3258	77.6318	86.832	131.022	323.742
Glycolic acid	147.327	58.5684	158.757	87.7683	130.665	57.6439
alpha-Aminobutyric acid	491.128	1077.19	4269.02	5612.76	3456.59	5369.21
Glyceric acid	94.7799	103.453	73.7599	64.0448	59.7702	35.1665
Proline	2406	2219.31	14537.6	23140.9	11892.6	19855.4
Acetylglycine	271.601	238.385	2422.11	3568.35	2657.79	4976.04
Pipecolic acid	140.254	89.4119	78.0793	64.2662	98.596	138.401
Erythronic acid	8.20497	15.1913	25.4882	31.4995	29.6594	34.1474
N-Acetylserine	162.572	156.97	567.168	875.318	772.75	2211.06
Ribonic acid	67.0204	325.401	268.07	386.453	503.471	1039.36
N-Acetylglutamine	57.582	49.7259	183.482	265.496	106.509	84.7594
Quinic acid	125.926	315.492	116.438	600.619	109.606	404.293
N-Acetylneuraminic acid	350.02	351.858	982.957	1641.71	756.974	741.119
Melibiose	2.44169	5.41698	131.169	875.959	27.213	132.325
Acetic acid	92780.9	39476.8	114400	56642.8	93264.4	52085
Valine	2407.27	1770.88	28141.5	39203.5	25909.8	33167.1
Pyroglutamic acid	5578.63	2365.5	9907.12	6391.13	8635.1	5350.05
5-Aminolevulinic acid	646.215	453.145	3775.75	4980.62	3000.6	3873.76
Glucose	40992.6	29043.3	47355.1	43495.4	44366	55408.4
Lactulose	22.1294	25.291	254.186	1911.29	124.443	773.535
Maltose/Lactose	2093.31	3164.96	206.062	364.08	1365.65	5586.69
Maltotriose	210.184	384.324	67.7082	76.9886	270.295	708.305
3-Hydroxybutyric acid	232.176	390.169	642.182	1541.11	299.17	400.283
Methionine	1480.32	996.327	4138	4475.26	4441.09	4671.85
4-Aminohippuric acid	18.7768	13.7416	27.9085	35.6539	25.9667	27.2866
alpha-Hydroxyisobutyric acid	11.4982	10.2103	7.93941	6.87349	7.37936	9.90966
2-Hydroxybutyric acid	56.1929	112.84	493.668	679.392	518.767	820.657
3-Hydroxyisovaleric acid	2.95344	1.77446	2.92434	2.07845	2.10653	1.67088
Glutaconic acid	190.809	218.295	380.804	610.706	383.846	1055.02
Isoleucine	2207.67	1636.89	13014.3	14217.1	13604.7	15702.4
Leucine	3582.69	2622.34	19093.7	19716.4	19765.7	20657.9
Xylose	8178.25	4663.97	7526.38	4616.96	8098.93	7080.85
Ribulose	382.793	481.34	353.773	389.204	429.091	627.939
Xylulose	277.306	376.409	239.929	297.079	306.904	461.345
Rhamnose	1008.99	1063.89	1842.33	2504.83	1360.47	1411.45
beta-D-Fucose	142.532	123.688	96.6085	78.3525	95.7589	95.533
p-Hydroxymandelic acid	2.0253	3.41147	2.19158	2.7106	2.38814	3.31665
Fructose	739.873	1084.37	686.258	839.771	976.74	2703.38
N-Acetylglucosamine	1185.44	1083.38	2204.14	2058.95	1468.62	1421.14
Propionic acid	43121.7	21545.9	53220.1	26311.9	43477.4	26249.1
Glyceraldehyde	55.8518	26.4286	52.2553	31.0706	67.5006	73.8537
Homovanillic acid	213.93	649.175	181.653	221.318	233.878	519.888
3-(3-Hydroxyphenyl)-3-hydroxypropanoic acid	121.406	331.493	72.7776	131.378	104.631	368.764
2-Furoic acid	1.17557	1.28824	0.823795	1.40631	0.670694	0.93043
p-Hydroxyphenylacetic acid	202.508	206.204	682.254	922.756	1020.51	1718.99
Tryptophan	424.88	340.079	2259.65	3142.98	2101.47	3345.59
Butyric acid	20707	4325.48	17835.2	8728.86	16352.6	9238.65
Mandelic acid	1.41275	0.883486	1.69977	1.63583	1.42763	1.11501
Malonic acid	89.7869	264.715	136.043	212.284	162.378	256.888
Phenylacetylglutamine	4.79295	9.56185	19.3387	51.6997	33.012	120.389
Tartaric acid	1.26925	1.26815	2.06116	3.68628	49.9803	337.288
Isovaleric acid	2934.27	1741.9	4161.33	2583.08	4044.58	3093.56
Valeric acid	5719.26	2458.26	2811.21	3594.01	2911.47	3700.17
1-Methylnicotinamide	20039.9	13524.2	35131.7	27627.5	30163	25642.9
Phenyllactic acid	16.8974	17.7213	222.473	296.692	315.888	548.803
Oxalic acid	263.617	277.331	280.084	154.604	302	286.071
Maleic acid	291.609	241.014	403.24	237.307	370.891	252.325
Itaconic acid	9.55877	22.3165	10.7924	21.648	17.7078	43.8008
Citraconic acid	2.36887	2.61475	1.56063	1.78308	3.0421	11.0172
Methylsuccinic acid	252.108	129.853	131.433	107.495	160.788	169.512
Adipic acid	182.632	157.515	123.543	208.128	103.897	188.801
Methylglutaric acid	24.9528	26.0194	15.9055	23.6675	21.5113	56.5634
Phthalic acid	7.69466	4.08746	26.3913	99.5061	6.95861	7.49296
Pimelic acid	24.9061	15.0596	16.5923	16.7074	13.1384	10.1956
3-Methyladipic acid	27.3825	67.9907	10.2811	40.0418	6.52046	18.3255
Isocaproic acid	84.7532	76.8809	915.551	1804.09	899.649	1933.51
Caproic acid	742.344	1058.87	141.815	369.231	319.534	863.336
Suberic acid	32.4126	16.4464	20.1257	17.5957	17.4925	14.1584
TUDCA	0.830575	2.61628	4.38809	8.76303	6.12519	18.207
TCA	8.81492	22.6881	110.733	312.023	366.017	1096.04
Citric acid	105.477	77.9337	256.29	1012.41	603.844	3383.85
Isocitric acid	9.12963	10.2273	82.0917	157.362	77.917	140.237
4-Methylhexanoic acid	2.68639	1.93545	1.56475	1.2031	1.23492	0.911338
Heptanoic acid	83.7023	180.489	8.57837	36.1416	48.7964	267.752
Pyruvic acid	212.303	102.361	661.454	1529	559.023	600.727
TDCA	5.95003	13.072	2.68393	4.67188	6.7971	40.5618
TCDCA	11.2698	26.3734	94.8206	335.872	216.082	636.404
7-DHCA	207.408	469.99	972.406	1342.4	1349.36	1886.15
3-DHCA	93.3516	195.941	124.221	139.563	155.442	188.8
Oxoglutaric acid	86.0837	79.2436	266.361	433.905	206.506	505.031
GUDCA	1.58391	2.76588	14.2222	38.5004	49.0165	173.42
Octanoic acid	810.815	2992.96	144.967	226.252	286.656	1061.58
TLCA	0.712545	1.00981	1.05316	2.74131	0.809171	3.25029
UDCA	441.443	839.665	1479.46	2076.03	1829.17	2710.41
HCA	20.1237	20.4629	32.7513	56.6517	25.353	25.4899
CA	515.421	756.113	1478.76	1070.91	1600.56	1160.97
Oxoadipic acid	0.642854	0.451415	1.34755	2.66131	0.840884	1.36017
GCA	5.38324	10.0595	326.831	1249.45	685.699	1921.69
Nonanoic acid	11.7225	3.17466	10.6176	2.53789	12.9115	16.2037
Decanoic acid	84.7168	264.337	24.823	55.4913	32.7712	70.8879
Undecylenic acid	1.0306	0.549002	0.780011	0.473703	0.730742	0.519872
isoLCA	202.412	124.013	103.193	189.113	83.03	141.414
CDCA	859.749	1398.09	3336.1	3746.51	3905.31	4140.6
GCDCA	13.4812	44.7942	184.495	492.939	378.633	839.71
GDCA	11.6179	31.4114	5.13651	10.7745	19.381	116.832
Undecanoic acid	7.26109	12.799	3.06605	2.97562	4.33194	8.25222
5Z-Dodecenoic acid	1.52913	1.25932	2.8568	2.67514	2.88324	2.97998
Dodecanoic acid	149.605	341.333	55.6812	161.639	130.429	327.503
12-Tridecenoic acid	0.221189	0.107782	0.185951	0.164648	0.180026	0.150906
Tridecanoic acid	26.2448	30.3075	15.4768	14.8494	19.2859	28.4376
Myristoleic acid	7.99283	7.7127	12.7102	23.6903	15.1295	23.5759
9E-tetradecenoic acid	5.18173	3.60673	13.5568	29.1883	14.7065	20.6037
Ricinoleic acid	55.8831	78.972	140.907	236.04	176.362	291.855
LCA	2034.01	1157.88	952.697	1649.52	813.481	1333.28
DCA	2447.98	1220.86	1161.39	1799.5	1231.75	1875.37
GLCA	2.54096	2.12148	2.2755	4.35267	2.86925	6.229
Myristic acid	174.343	213.79	120.428	156.324	185.524	250.68
9-Pentadecenoic acid	10.8324	10.708	8.84653	13.4642	8.41624	11.3296
Pentadecanoic acid	183.329	121.758	122.731	114.295	111.427	99.7825
Palmitoleic acid	299.618	199.158	647.726	1163.65	657.755	547.444
10Z-Heptadecenoic acid	38.2109	35.5191	55.5848	69.6585	45.7218	51.3803
10-Trans-Heptadecenoic acid	19.5582	15.8045	138.526	272.579	150.269	225.392
alpha-Linolenic acid	682.197	1276.37	710.829	958.913	866.619	1295.05
Linoleic acid	6473.14	7693.63	5824.96	6670.18	6504.65	6693.86
EPA	18.8221	38.0608	42.5438	104.884	27.8718	41.1878
Arachidonic acid	112.945	109.643	934.65	1222.61	818.119	1132.75
Dihomo-gamma-linolenic acid	54.4073	65.1082	458.46	407.625	451.287	564.482
DHA	77.1545	124.976	250.139	439.474	210.289	248.899
DPA	35.7787	49.0168	200.054	189.992	193.718	198.331
DPAn-6	87.4805	109.564	366.122	438.467	362.858	498.702
Succinic acid	860.859	1063.75	2810.54	2532.43	3158.72	2862.61
Citramalic acid	20.2035	35.577	37.4309	79.4683	63.8174	190.626
Oleic acid	2745.4	1704.23	3535.86	3414.94	4091.37	2821.99
10Z-Nonadecenoic acid	4.30154	3.12655	7.31744	7.85263	8.75453	11.8463
3-Hydroxyphenylacetic acid	65.0079	68.3693	20.4501	59.4408	30.5175	177.295
Carnitine	269.518	773.574	378.373	399.756	392.178	421.241
Acetylcarnitine	11.4821	40.3786	33.9226	102.248	19.7398	47.8641
Propionylcarnitine	0.282421	0.264062	2.30922	8.29353	1.40208	2.56979
2-Methylbutyroylcarnitine	0.0854136	0.152152	1.91821	4.64117	1.72284	3.87135
Isovalerylcarnitine	0.04782	0.0299352	0.701238	1.36217	0.519085	0.966755
3-Hydroxylisovalerylcarnitine	0.305793	1.00959	0.842409	1.65458	0.92705	2.23922
Glutarylcarnitine	0.567661	0.758246	1.83325	2.34807	1.3797	1.38869
Hexanylcarnitine	0.0198014	0.0306722	0.503979	1.43411	0.747491	1.77283
Adipoylcarnitine	0.247386	0.369516	1.25387	2.07216	0.865155	0.970282
Octanoylcarnitine	0.0119893	0.0283686	0.622553	1.89297	1.15635	3.13609
Decanoylcarnitine	0.397614	0.41346	2.83884	7.02191	4.69112	11.5088
Dodecanoylcarnitine	0.590236	1.11973	5.79963	10.4385	8.2772	14.353
Tetradecanoylcarnitine	1.31845	2.2029	6.71119	9.07959	10.1533	15.474
Palmitoylcarnitine	8.86665	10.5272	28.7488	20.8536	33.7163	24.5453
Oleylcarnitine	8.19958	10.3768	29.3407	27.7424	38.1554	32.4484
Linoleylcarnitine	3.66833	6.14258	19.0184	28.2115	26.9322	28.4314
Fructose 6-phosphate	185.176	282.679	73.3338	210.566	54.4684	112.27
Glucose 6-phosphate	154.118	225.526	56.0054	188.355	42.5845	103.144
GLCA-3S	6.10227	11.5647	5.55398	8.12323	10.1685	38.1637
LCA-3S	75.418	173.392	79.2529	196.587	101.257	332.235
Methylmalonylcarnitine	144.03	134.81	164.04	125.888	152.903	128.786
NorCA	6.9517	5.33285	11.7789	11.8347	15.0462	18.2524
NorDCA	0.941657	1.18946	0.271018	0.569866	0.276699	0.650678
UCA	312.817	790.572	1105.21	1422	1185.94	1528.69
2,2-Dimethyladipic acid	28.0042	22.9939	6.71665	14.9325	4.60269	9.04242
bMCA	306.858	600.828	960.251	1518.36	981.375	1567.59
bUDCA	104.092	235.806	285.768	473.121	430.743	837.303
12-DHCA	159.901	398.325	134.608	205.988	175.976	280.25
12-KetoLCA	595.578	342.375	218.342	370.103	174.956	299.128
Indole-3-carboxaldehyde	18.5712	13.5144	22.3722	23.297	17.9732	19.5949
N-Acetylhistidine	27.3619	69.9802	126.257	271.739	100.512	205.462
2,2-Dimethylsuccinic acid	25.5344	26.6385	16.2646	24.1172	22.0216	57.7691
Indolelactic acid	3.40561	4.33377	39.4998	57.0557	53.2621	126.906
1-Methylhistidine	25.0035	31.1283	121.215	167.246	108.651	154.528
4-Hydroxyproline	32.9528	30.5501	306.582	760.476	291.726	672.348
7,12-DiketoLCA	24.0157	54.8276	25.7291	62.269	24.4827	32.4436
gamma-Glutamylalanine	48.5355	47.1375	487.368	1554.4	400.499	794.971
DCA-3S	355.341	1030.17	425.409	898.847	402.89	1183.19
GDCA-3S	3.13208	7.12183	3.73911	11.6357	9.37043	43.1953
GCDCA-3S	2.82164	4.54143	74.6974	198.619	194.6	524.71
Imidazolepropionic acid	169.198	255.351	1063.11	1056.93	1290.15	1285.56

## Sheet: Sheet2
Results of fecal metabolomics in health controls, BF1 patients and BF2 patients.
