# Supplementary material for: Multiomics reveals microbial metabolites as key actors in intestinal fibrosis in Crohn’s disease
Source: EMBO Mol Med. 2024 Sep 13;16(10):11. doi: 10.1038/s44321-024-00129-8 (PMC11473649; doi:10.1038/s44321-024-00129-8)
Supplement: Supplementary file 16 — Dataset EV3 [file 44321_2024_129_MOESM16_ESM.xlsx]

## Sheet: Sheet1
Metabolite	HC.Mean	HC.SD	BF1.Mean	BF1.SD	BF2.Mean	BF2.SD
Lysine	255.671	54.6208	226.596	49.3182	221.996	46.8423
Histidine	116.999	16.9986	103.763	26.8909	101.398	23.9932
Arginine	168.491	26.6967	148.081	22.3806	150.948	26.4743
Ornithine	69.1458	21.5344	77.8122	30.5776	74.2699	32.9279
Glutamine	606.457	81.7882	576.918	95.4118	573.008	91.1628
Glutamic acid	40.5644	13.9444	37.5071	9.10033	40.5432	11.4593
Sarcosine	2.22916	0.450224	1.95162	0.56213	1.94493	0.669815
Alanine	372.833	57.3672	267.772	79.6524	273.562	88.8004
Dimethylglycine	5.13649	1.97604	5.32386	2.05349	5.68578	8.06554
Serine	149.795	36.3347	159.028	31.2511	159.888	27.8447
Threonine	80.4229	21.9533	81.1199	21.589	81.3376	23.3231
Homoserine	0.154232	0.0962661	0.142197	0.0963935	0.147772	0.109903
Creatine	44.7742	18.3803	45.0733	19.6007	43.5256	17.389
Glycylproline	0.183857	0.0728727	0.182989	0.0758678	0.186484	0.0853031
Homocitrulline	0.231731	0.201601	0.142668	0.124997	0.144903	0.105984
Methylcysteine	4.93151	1.82715	3.86195	1.34212	3.66756	1.58042
2-Phenylglycine	0.0147964	0.0118917	0.0113858	0.0116665	0.0129764	0.0139825
Tyrosine	67.1233	13.9634	60.6847	14.4797	61.0492	13.7671
Asparagine	49.311	13.3055	46.8208	10.2578	46.1673	11.2252
Phenylalanine	68.9556	11.0934	67.7094	11.8951	68.2728	15.9031
Leucyl-Glycine	0.303368	0.125033	0.284476	0.119504	0.285983	0.110555
Aspartic acid	17.7807	7.07001	21.3463	7.17488	22.3469	7.69474
Aminoadipic acid	1.88329	1.15507	1.20812	0.641874	1.13552	0.615386
N-Acetylaspartic acid	0.429586	0.0732597	0.389252	0.0955681	0.387939	0.0766011
Glycine	279.788	273.057	247.514	56.2459	251.061	64.9665
Guanidoacetic acid	2.72617	0.714402	1.93405	0.676841	1.95373	0.672047
Citrulline	28.3081	6.64152	28.5145	8.15727	27.3913	8.99491
3-Aminoisobutanoic acid	28.2251	6.90205	25.9647	10.9336	24.9096	8.86157
Proline	218.943	44.6969	172.867	60.1625	173.727	52.5517
Acetylglycine	5.75601	1.4676	7.27295	3.13181	7.17509	3.10842
Pipecolic acid	1.18545	0.407889	1.41064	0.509845	1.37398	0.593112
N-Acetylserine	1.7052	0.307352	1.86074	0.392851	1.85258	0.417073
Valine	287.866	56.6508	240.693	55.6142	235.9	46.966
Pyroglutamic acid	46.4825	17.1268	43.9285	10.7014	47.2424	12.066
5-Aminolevulinic acid	2.83874	1.14336	2.99489	1.06824	2.96647	0.979074
Methionine	29.3668	8.04078	28.2998	6.80314	27.4706	6.81164
Isoleucine	82.2283	27.3113	69.8053	17.0068	69.4461	12.8856
Leucine	163.678	44.7706	150.205	37.9122	145.46	29.9644
Tryptophan	61.2506	8.9504	53.1242	17.4715	49.5292	17.3293
Phenylacetylglutamine	1.32857	0.963713	2.69152	2.89069	3.1716	3.05517
1-Methylhistidine	5.4994	1.64062	5.13143	1.8721	4.58073	1.47751
4-Hydroxyproline	8.568	4.29451	6.88354	3.16772	6.12457	2.75837
Glutamylalanine	0.833168	0.242277	0.591484	0.237528	0.588187	0.233869
TCA	0.085875	0.083908	0.247619	1.13564	0.0770613	0.273814
TCDCA	0.326732	0.306258	0.247517	0.442584	0.160998	0.368931
GUDCA	0.306318	0.279821	0.249135	0.296913	0.25171	0.357675
UDCA	0.145125	0.226796	0.252891	0.581345	0.38123	0.779946
CA	0.233914	0.444498	0.188305	0.277742	0.499691	1.68345
GCA	0.539964	0.513658	0.648565	2.11425	0.464507	0.918674
CDCA	0.670393	0.81417	0.813854	1.30954	1.33612	2.31301
GCDCA	2.13546	1.39243	1.50304	1.87669	1.25877	1.80103
GDCA	0.655764	0.67112	0.105747	0.191457	0.0958377	0.2006
DCA	0.357333	0.195275	0.11146	0.176436	0.274067	1.06353
GLCA-3S	0.462204	0.406723	0.137477	0.288954	0.119934	0.223345
bUDCA	0.276493	0.382802	0.507062	1.0612	0.572557	1.03151
GDCA-3S	0.277811	0.261763	0.0590658	0.122478	0.0754626	0.219323
GCDCA-3S	0.371818	0.279276	0.300342	0.287045	0.377994	0.535766
Acetic acid	104.421	27.1653	134.348	88.993	129.045	78.9756
Propionic acid	13.055	5.96442	7.53441	2.8732	7.42432	2.74161
2-Butenoic acid	1.27117	0.472759	0.910122	1.14878	0.844595	0.338177
Butyric acid	7.84329	3.45659	2.87078	1.26724	3.14723	1.83982
Isovaleric acid	0.782296	0.495149	0.77349	0.477578	0.808407	0.33963
Valeric acid	0.279711	0.0598335	0.33519	0.162099	0.316942	0.0926324
Ethylmethylacetic acid	1.08546	1.54453	0.852088	0.800169	1.02474	0.974284
2-Methylpentanoic acid	0.0370464	0.0166638	0.0309858	0.0222829	0.0307174	0.0147303
Isocaproic acid	0.166775	0.0681292	0.203676	0.10616	0.188394	0.148919
Caproic acid	0.835054	0.40398	0.951547	0.385952	0.886245	0.337469
L-Carnitine	127.614	24.54	121.793	26.1554	121.056	28.2626
Acetylcarnitine	15.4763	4.93892	18.5531	8.20611	17.8378	8.96493
Propionylcarnitine	1.46221	0.462704	1.01145	0.392598	1.07457	0.43575
Methylmalonylcarnitine	0.497914	0.236249	0.500396	0.226391	0.456849	0.215172
Butyrylcarnitine	0.366614	0.234782	0.284389	0.152716	0.292446	0.122654
2-Methylbutyroylcarnitine	0.115354	0.0396662	0.091	0.0446566	0.0854645	0.039941
Valerylcarnitine	0.00788857	0.00475967	0.00593634	0.00689409	0.00632975	0.00467134
Isovalerylcarnitine	0.179332	0.104333	0.134518	0.0600089	0.131383	0.0601959
3-Hydroxylisovalerylcarnitine	0.0639071	0.0383611	0.0546796	0.0302543	0.0579711	0.0508468
Glutarylcarnitine	0.104407	0.0475875	0.113968	0.058391	0.11068	0.0592738
Hexanoylcarnitine	0.130364	0.072982	0.130796	0.0774782	0.120962	0.0828144
Adipoylcarnitine	0.0231679	0.0224949	0.0393538	0.0387038	0.0359306	0.0315394
Octanoylcarnitine	0.414875	0.318061	0.323897	0.302799	0.29087	0.413984
Decanoylcarnitine	0.531996	0.373523	0.518469	0.486739	0.453721	0.620829
Dodecanoylcarnitine	0.124454	0.0965013	0.104156	0.0960039	0.0835149	0.0776975
Tetradecanoylcarnitine	0.0379393	0.0197047	0.038372	0.0229382	0.0330132	0.0173074
Palmitoylcarnitine	0.300661	0.10098	0.309099	0.101655	0.290311	0.0822075
Oleylcarnitine	0.436218	0.1719	0.634655	0.215768	0.603031	0.195383
Linoleylcarnitine	0.248625	0.0823798	0.323772	0.123215	0.330517	0.115367
Stearylcarnitine	0.198071	0.0573334	0.177181	0.0575278	0.173581	0.0475971
Glucaric acid	0.0911582	0.0745041	0.0593573	0.0407889	0.0501644	0.0322043
Gluconolactone	3.14114	0.533806	2.92716	0.692824	3.01301	0.729748
Glyceric acid	2.64274	1.08295	2.38325	0.416575	2.50431	0.550513
Erythronic acid	2.98392	1.15815	2.77321	1.42798	2.88918	1.69496
Ribonic acid	2.36086	0.708682	2.16496	0.827867	2.08208	0.653071
N-Acetylneuraminic acid	0.447379	0.0760535	0.662445	0.269793	0.670755	0.227271
Glucose	5319.75	847.519	4815.69	728.542	4787.82	639.048
Maltose/Lactose	1.2177	0.533899	1.28625	0.817685	1.47121	1.23436
Xylose	13.2267	18.7317	6.5426	2.92036	7.24929	3.89947
Ribulose	1.03166	0.779482	0.917091	0.27694	1.00589	0.416028
Xylulose	0.940604	0.715197	0.790152	0.193405	0.853636	0.359378
Rhamnose	0.756425	0.366031	0.893723	0.449101	0.875981	0.422726
Fructose	13.7468	17.7628	4.86145	5.21867	4.52024	2.93867
Glyceraldehyde	0.566036	0.218499	0.465605	0.260769	0.457062	0.200095
Tartaric acid	0.06565	0.137953	0.0386905	0.178902	0.0405934	0.135352
N-Acetylserotonin	0.0754464	0.0247866	0.0703839	0.0214783	0.0718339	0.0229494
1H-Indole-3-acetamide	0.749294	0.34487	0.842002	0.285292	0.829799	0.304593
Indole-3-methyl acetate	0.410004	0.155524	0.463632	0.27739	0.435838	0.123383
Indoleacetic acid	1.77548	0.997504	3.35786	11.1963	2.39936	2.39291
Indole-3-propionic acid	5.07109	10.7799	1.02898	4.38586	0.584909	1.9726
Melatonin	0.305725	0.203343	0.26345	0.233391	0.215514	0.178884
Indole-3-carboxaldehyde	0.0293554	0.0248901	0.0320381	0.0280332	0.0302453	0.0260908
Indolelactic acid	0.990904	0.277439	0.913899	0.467383	0.849636	0.503697
Threonic acid	2.75554	1.06788	2.73939	1.53492	2.82423	1.70393
Hydroxypropionic acid	39.0687	12.7026	20.7285	11.7485	34.3941	148.011
Aminocaproic acid	0.169214	0.0477335	0.198223	0.08015	0.196332	0.0914167
Lactic acid	1903.07	733.413	2045.94	531.283	2051.47	540.33
Malic acid	3.50411	1.02192	3.20763	0.878865	3.31184	0.878608
Fumaric acid	0.804036	0.200907	0.787971	0.277316	0.786118	0.250118
Glutaric acid	0.503554	0.24946	0.755972	1.34872	0.654187	0.345321
cis-Aconitic acid	47.4501	12.7422	42.189	12.4655	41.4103	10.9295
alpha-Ketoisovaleric acid	24.3694	4.90439	24.16	6.82345	23.007	5.29266
Ketoleucine	59.2107	15.1707	55.8967	19.871	50.6891	15.9627
3-Methyl-2-oxopentanoic acid	48.3537	11.8034	44.2721	13.6464	41.0124	10.6031
Methylmalonic acid	2.08775	0.483917	1.79156	0.381678	1.7259	0.346882
Glycolic acid	6.66865	4.53079	6.36213	2.68795	6.20575	2.30096
3-Hydroxybutyric acid	54.4534	73.033	213.74	285.198	202.045	278.521
2-Hydroxybutyric acid	46.0259	19.0928	57.1628	30.1833	53.9503	23.1226
3-Hydroxyisovaleric acid	0.315339	0.144725	0.351217	0.18382	0.350321	0.228555
Glutaconic acid	4.70369	2.42495	6.98235	1.58251	6.7683	1.95433
Malonic acid	0.20035	0.0524096	0.214057	0.0653192	0.219464	0.0536429
Maleic acid	0.127007	0.0404721	0.140847	0.0373973	0.133598	0.0321015
Citric acid	95.2219	23.7035	84.3754	23.6919	84.3582	21.7228
Isocitric acid	2.02077	0.732772	1.84587	0.614016	1.86949	0.588178
Pyruvic acid	100.146	63.2317	72.0547	52.9958	81.1356	55.489
Oxoglutaric acid	6.57907	1.29355	5.81035	1.83813	6.19849	2.04631
Oxoadipic acid	0.0435857	0.0196444	0.0274785	0.015671	0.0263438	0.0144332
Succinic acid	4.3111	0.891643	3.80768	0.797523	3.6688	0.737237
Citramalic acid	0.0947857	0.0487796	0.0706161	0.0269057	0.073943	0.0288126
2,2-Dimethyladipic acid	0.0322607	0.0125093	0.0370401	0.0150131	0.0367669	0.0152376
2,2-Dimethylsuccinic acid	0.0391	0.0144205	0.0496538	0.0186147	0.0457339	0.0144647
2-Hydroxyglutaric acid	0.963408	0.336178	1.07871	0.292108	1.08636	0.237194
Azelaic acid	0.883339	2.1384	9.35164	5.211	9.61708	14.1484
Sebacic acid	0.0889786	0.120666	0.597681	0.338995	0.612174	0.856095
Citraconic acid	0.00610107	0.0065883	0.00477473	0.00374206	0.0041281	0.00380127
Methylsuccinic acid	0.1825	0.0892198	0.265724	0.463052	0.229481	0.117668
Adipic acid	0.36405	0.152663	0.519603	0.213094	0.532637	0.255885
Methylglutaric acid	0.0387429	0.0147175	0.0480387	0.0150854	0.0441645	0.0115915
Pimelic acid	0.071475	0.0610614	0.133151	0.0682686	0.143064	0.171181
3-Methyladipic acid	0.0606214	0.0226863	0.0639505	0.0289414	0.0613025	0.0242198
Suberic acid	0.142671	0.139358	0.573035	0.310416	0.622318	1.00644
2-Hydroxy-3-methylbutyric acid	10.3405	4.14731	12.74	10.1455	10.1352	4.60155
Heptanoic acid	0.217264	0.0628235	0.353872	0.115619	0.327373	0.133729
4-Methylhexanoic acid	0.0372357	0.020831	0.0306549	0.0133149	0.0289701	0.0165612
2-Methylhexanoic acid	0.0127179	0.00791202	0.00863151	0.0118307	0.00769099	0.00526165
Caprylic acid	20.7312	12.7151	16.1407	6.29945	15.3046	6.64699
Pelargonic acid	1.32944	0.459395	2.53374	0.785351	2.43902	1.17384
Capric acid	1.84147	1.88576	1.45454	0.980471	1.45264	1.33677
Undecylenic acid	0.458925	0.20617	0.395606	0.224353	0.333695	0.173078
Undecanoic acid	0.142693	0.0483916	0.214743	0.0654677	0.203871	0.0883863
5Z-Dodecenoic acid	0.250139	0.192819	0.347481	0.345397	0.2897	0.186347
Dodecanoic acid	2.34188	2.93657	2.25536	1.41905	2.12067	1.22103
12-Tridecenoic acid	0.00669429	0.00356906	0.00695763	0.0038478	0.0064981	0.00384703
Tridecanoic acid	0.141814	0.0474059	0.155005	0.0387084	0.151977	0.0401093
Myristoleic acid	0.39545	0.372119	0.752885	0.545513	0.737067	0.59146
9E-tetradecenoic acid	0.226564	0.267642	0.341502	0.432369	0.278816	0.23191
Ricinoleic acid	0.0612857	0.0336731	0.0624366	0.0398912	0.0590058	0.0484779
12-Hydroxystearic acid	0.431414	0.318971	0.449671	0.27352	0.410048	0.234918
Myristic acid	4.47526	3.85508	3.65961	3.18336	3.37902	2.17543
Pentadecanoic acid	4.0914	3.91111	1.0449	0.877972	0.958637	0.855841
Palmitoleic acid	10.2943	9.47596	26.209	18.7264	27.8176	22.0485
10Z-Heptadecenoic acid	2.08852	2.56535	1.46482	1.18992	1.32949	1.28246
alpha-Linolenic acid	18.1566	19.8217	10.624	8.32169	11.0291	10.1967
gamma-Linolenic acid	0.598346	0.445615	0.765806	0.491349	0.789327	0.430117
Linoleic acid	473.444	610.18	175.583	144.276	173.581	138.742
10,13-Nonadecadienoic acid	0.128376	0.146506	0.216436	0.212493	0.194449	0.190429
EPA	0.263068	0.115309	0.268939	0.179651	0.279635	0.187649
Arachidonic acid	12.9751	9.33925	14.3426	6.86125	16.5049	8.01434
Dihomo-gamma-Linolenic Acid	1.47297	1.26736	1.08239	0.807987	1.08473	0.91538
DHA	4.87219	3.7796	4.92583	3.67587	4.59818	2.38174
DPA	1.01909	0.852802	1.07261	0.659567	1.20893	0.791018
DPAn-6	10.5003	12.4975	5.33745	4.29771	4.8422	4.09031
Oleic acid	433.588	584.72	284.183	151.4	264.499	136.614
Petroselinic acid	12.9669	15.6607	8.37412	5.59238	8.22968	5.20152
10Z-Nonadecenoic acid	0.431093	0.293133	0.643289	0.329578	0.592874	0.292071
Shikimic acid	0.331954	0.201861	0.288628	0.152482	0.294967	0.135061
Quinic acid	0.411046	1.12766	0.160629	0.495351	0.0763136	0.127702
Hydroxyphenyllactic acid	0.942489	0.238303	1.01071	0.345545	0.968863	0.347836
2-Hydroxycinnamic acid	0.025	0.0137335	0.0216453	0.0139365	0.0213152	0.0113432
Cinnamic acid	0.0153043	0.0365136	0.00404667	0.00416547	0.00385223	0.00361066
2-Phenylpropionate	0.2532	0.436387	0.103962	0.203355	0.083576	0.119276
Hydrocinnamic acid	0.532971	0.978934	0.212163	0.432031	0.166649	0.26026
3-(3-Hydroxyphenyl)-3-hydroxypropanoic acid	0.0340482	0.0594885	0.0137301	0.0410334	0.00791752	0.0149533
Phenyllactic acid	0.335129	0.105436	0.361188	0.194062	0.447084	0.591001
Protocatechuic acid	0.491179	0.198054	0.466178	0.208089	0.476015	0.183852
4-Hydroxyhippuric acid	0.216637	0.121548	0.32104	1.16386	0.249352	0.351042
ortho-Hydroxyphenylacetic acid	0.039825	0.0233118	0.0346573	0.0214031	0.0320763	0.0204505
Hippuric acid	3.97107	5.73123	1.75033	4.41771	1.39747	2.58027
Benzoic acid	51.0322	18.3238	14.5665	36.7265	20.3852	49.6669
Phenylacetic acid	4.27974	3.5328	6.25514	5.17635	7.77194	10.479
Phenylpyruvic acid	0.488975	0.143119	0.402402	0.149792	0.39291	0.200722
4-Aminohippuric acid	0.424835	0.158723	0.479401	0.0978104	0.483238	0.089511
Homovanillic acid	0.471518	0.125496	0.487927	0.185662	0.472604	0.170557
p-Hydroxyphenylacetic acid	0.404936	0.140457	1.07509	1.3888	1.44266	2.2463
Mandelic acid	0.0387214	0.0158946	0.0384183	0.0194052	0.0348444	0.017012
Phthalic acid	0.126125	0.0252492	0.127744	0.0285368	0.126607	0.0290843
Picolinic acid	0.0703143	0.0404047	0.065643	0.0352308	0.0616017	0.0376136
1-Methylnicotinamide	5.13259	4.18959	7.25278	6.00764	9.00105	12.2826
AMP	0.0355393	0.0121663	0.0295376	0.0136686	0.0317306	0.0150556
2-Furoic acid	1.20293	0.644338	0.0427648	0.139638	0.0834412	0.229798
DAG(32:0)	1.3848	0.507398	1.12792	0.202748	1.14531	0.254786
DAG(32:1)	0.502614	0.438247	0.308998	0.205868	0.296078	0.22906
DAG(32:2)	0.497361	0.274532	0.292391	0.160226	0.289993	0.179969
DAG(34:0)	5.39607	1.29568	4.91766	0.709429	5.01286	0.638771
DAG(34:1)	6.62036	4.17295	4.61203	1.64236	4.71102	1.54393
DAG(34:2)	17.7211	5.4265	14.4519	3.0907	15.0442	2.75615
DAG(34:3)	1.64944	0.798962	1.26926	0.473619	1.31446	0.495804
DAG(36:0)	2.40851	0.358463	2.39002	0.325995	2.41777	0.311762
DAG(36:1)	3.8756	2.38777	2.78733	0.672433	2.78832	0.494345
DAG(36:2)	24.6963	9.9421	20.6198	5.39053	20.7516	4.36072
DAG(36:3)	40.1006	12.8145	33.8873	8.54182	34.806	7.4408
DAG(36:5)	2.65744	0.620872	2.24677	0.425264	2.3526	0.468889
DAG(38:2)	1.48592	0.341774	1.29926	0.223906	1.29512	0.184541
DAG(38:3)	1.23296	0.416696	1.0345	0.236544	1.05132	0.225194
DAG(38:5)	0.583464	0.365627	0.453777	0.230655	0.486269	0.251582
DAG(38:6)	0.435382	0.242912	0.294887	0.165509	0.310547	0.153502
CE(16:1)	13.3707	16.8941	10.0223	7.68039	9.78843	7.17879
CE(18:0)	10.8747	6.34576	8.31106	4.08251	8.06836	4.06926
CE(18:1)	1043.28	400.816	808.765	303.724	754.718	250.712
CE(18:2)	32599.1	21466.1	21305.5	7795.35	20457.4	6073.9
CE(18:3)	1633.81	1261.14	885.51	487.373	883.963	536.334
CE(19:3)	5.09605	3.2907	3.13431	1.74356	2.84861	1.54703
CE(20:2)	43.7575	17.1158	35.1635	15.9408	33.6795	13.4973
CE(20:3)	1282.86	787.809	1112.09	572.788	1031.55	527.121
CE(20:4)	6690.51	5653.27	5147.4	2602.11	4647.98	2086.62
CE(20:5)	444.136	320.616	260.559	223.74	261.156	209.942
CE(22:4)	79.1854	47.9739	69.4077	29.2342	63.3175	28.588
CE(22:5)	163.919	69.8997	126.248	63.0886	121.576	57.3786
CE(22:6)	5768.33	2833.83	4195.17	2405.51	3954.76	2051.79
CE(24:4)	14.1227	7.20523	8.8558	6.27032	8.41422	5.78817
Cer(d16:1/22:0)	0.87825	0.399956	0.43322	0.233778	0.405395	0.255113
Cer(d16:1/23:0)	0.468168	0.262169	0.173042	0.129061	0.163626	0.136327
Cer(d18:0/22:0)	0.546771	0.209565	0.346044	0.161845	0.339487	0.168281
Cer(d18:0/24:0)	1.18746	0.24619	0.939459	0.321526	0.836854	0.291613
Cer(d18:0/24:1)	0.388629	0.223143	0.28809	0.149026	0.312255	0.191493
Cer(d18:1/16:0)	1.72962	0.523101	1.78367	0.588951	1.80832	0.576432
Cer(d18:1/18:0)	0.690571	0.305247	0.899889	0.445153	0.900007	0.443094
Cer(d18:1/20:0)	1.28165	0.320328	1.54242	0.516937	1.60521	0.571633
Cer(d18:1/22:0)	11.4798	3.06178	10.2327	3.40544	9.25336	3.01577
Cer(d18:1/23:0)	12.8392	2.91975	8.32381	2.9629	7.77103	2.39324
Cer(d18:1/24:0)	50.2673	11.8339	40.0124	14.053	35.4391	11.6361
Cer(d18:1/24:1)	14.9434	4.54757	15.6359	5.08912	15.9208	6.14745
Cer(d18:1/25:0)	2.66274	0.622042	1.75352	0.586422	1.61811	0.543227
Cer(d18:1/26:0)	1.09767	0.207186	1.03988	0.193135	1.02334	0.224402
Cer(d18:1/26:1)	0.805186	0.18269	0.69868	0.209367	0.674505	0.20922
Cer(d18:2/22:0)	3.05884	0.809494	2.58636	1.15865	2.15711	0.995767
Cer(d18:2/23:0)	2.25309	0.647404	1.34285	0.698124	1.09618	0.550939
Cer(d18:2/23:1)	2.97975	0.994037	2.09778	1.05673	1.64128	0.847578
Cer(d18:2/24:2)	2.91204	0.758021	1.59989	0.7055	1.31949	0.584124
ePE(34:1)	4.40618	1.28171	2.98264	1.40311	2.86861	1.27718
ePE(34:2)	3.78666	1.01168	2.86311	1.64803	2.53655	1.34395
ePE(36:1)	1.98724	0.659761	1.36923	0.626193	1.42181	1.16564
ePE(36:2)	5.38464	1.43634	3.89527	1.92598	3.96132	2.57184
ePE(36:3)	2.86721	0.758232	2.29728	1.22721	2.22274	1.14885
ePE(36:4)	22.7358	9.14375	16.7743	11.468	13.2509	7.32501
ePE(36:5)	2.04679	1.9684	0.998206	0.963639	0.774278	0.768002
ePE(38:1)	0.790943	0.164555	0.550665	0.219951	0.495671	0.180743
ePE(38:3)	2.16506	0.937848	1.67739	1.27182	1.36561	0.88671
ePE(38:4)	18.5375	7.73717	14.4823	10.7139	12.2467	8.28591
ePE(38:5)	23.0509	7.10962	17.8027	10.8877	14.929	7.80288
ePE(38:6)	28.3197	8.8412	17.7251	8.43982	15.7767	6.53967
ePE(40:4)	1.55648	0.350525	1.38435	0.674847	1.48875	1.03796
ePE(40:5)	4.27703	1.33621	2.87778	1.40865	2.60556	1.24721
ePE(40:6)	2.16288	1.30344	1.5416	0.949592	1.54835	0.801306
ePS(38:2)	0.172582	0.0842409	0.0708	0.0429938	0.0578124	0.0363985
ePS(38:4)	0.236807	0.0990358	0.165817	0.112658	0.146597	0.0930961
ePS(38:5)	1.52566	0.44296	1.23428	0.54212	1.13532	0.483206
ePS(40:4)	0.401264	0.185211	0.17691	0.123858	0.160898	0.0989963
LPE(16:0)	0.493771	0.126714	0.451217	0.162739	0.472697	0.179625
LPE(16:1)	0.0202464	0.00732092	0.019329	0.0134808	0.020843	0.0178384
LPE(18:1)	0.804886	0.422171	0.475365	0.218536	0.512228	0.274698
LPE(18:2)	1.47248	0.597232	0.930732	0.500351	1.01212	0.55192
LPE(18:3)	0.024575	0.0108853	0.0150688	0.00961044	0.0183967	0.0151142
LPE(20:3)	0.0499429	0.0151534	0.0531763	0.0319851	0.0535446	0.0279618
LPE(20:4)	0.269639	0.0857376	0.265024	0.102768	0.258565	0.0953455
LPE(20:5)	0.00731429	0.00426169	0.00624624	0.00437333	0.00684463	0.0049303
LPE(22:5)	0.0592286	0.0201679	0.0719968	0.0410129	0.0671826	0.0289351
LPE(22:6)	0.252964	0.0776532	0.290665	0.118528	0.293262	0.114513
LPC(14:0)	0.745586	0.280785	0.459468	0.242182	0.514813	0.332907
LPC(16:0)	44.5296	5.65641	41.3211	5.64284	41.7146	5.24993
LPC(16:1)	1.61109	0.461496	1.48823	0.577634	1.53011	0.664183
LPC(17:0)	1.03886	0.300074	0.78081	0.330966	0.757416	0.279093
LPC(18:0)	23.2451	4.66738	20.5368	5.42153	20.7804	5.00093
LPC(18:1)	14.5792	3.69653	13.9405	4.35178	13.9346	4.19141
LPC(18:2)	29.6349	4.71505	22.8844	6.67464	23.1614	6.95814
LPC(18:3)	0.433386	0.163411	0.282523	0.177642	0.318237	0.21261
LPC(20:0)	0.109754	0.0248648	0.106112	0.0382171	0.103053	0.0379953
LPC(20:1)	0.186179	0.0629636	0.222498	0.0554986	0.232736	0.0889991
LPC(20:2)	0.257679	0.076633	0.265533	0.0968066	0.272149	0.09641
LPC(20:3)	1.44174	0.524959	1.48313	0.844477	1.4291	0.645249
LPC(20:4)	4.97892	1.59179	5.21757	2.25181	4.87165	1.71848
LPC(20:5)	0.268964	0.157772	0.216204	0.180104	0.211549	0.13873
LPC(22:5)	0.348118	0.112553	0.378171	0.194318	0.354278	0.153748
LPC(22:6)	1.16063	0.384556	1.14124	0.612431	1.09229	0.483916
LPC(24:0)	0.002925	0.00140939	0.0025914	0.00105652	0.00246446	0.0010389
LPC(26:0)	0.0143393	0.00545815	0.0131581	0.00502546	0.0123719	0.00393292
LPC(28:0)	0.0237786	0.00772242	0.0143022	0.007127	0.0132719	0.00628339
LPC(28:1)	0.0410214	0.013359	0.0222312	0.0117905	0.0213405	0.0122096
PC(24:0)	0.0122714	0.00572835	0.0111946	0.00498967	0.00991488	0.00405867
PC(26:0)	0.0128071	0.0102248	0.00676667	0.0124318	0.0116446	0.0415745
PC(28:0)	0.0535857	0.0166044	0.0369258	0.0170576	0.0393256	0.0203274
PC(28:1)	2.05118	0.649931	1.13252	0.445001	1.12966	0.447856
PC(30:0)	1.61222	0.654531	1.09966	0.624702	1.23821	1.02593
PC(32:0)	17.4848	2.9753	16.2783	2.51656	16.3186	2.71702
PC(32:1)	12.5367	4.76486	11.296	4.22257	11.5105	5.05106
PC(32:2)	4.52393	1.8433	2.44319	1.25535	2.74201	1.74033
PC(32:3)	0.0910357	0.0455823	0.0467129	0.0329647	0.0626835	0.0750273
PC(34:0)	5.07859	1.33123	4.35507	1.06078	4.37607	1.05804
PC(34:3)	8.4578	2.63076	5.97504	1.93508	6.23507	2.66942
PC(34:4)	1.17002	0.622986	0.622294	0.433445	0.651961	0.482959
PC(36:0)	5.65126	1.52329	4.50205	1.46227	4.59612	1.49025
PC(36:5)	12.7406	5.93028	8.68082	5.22596	8.61596	4.60382
PC(36:6)	0.548114	0.333856	0.26411	0.185008	0.278731	0.188285
PC(38:0)	0.13	0.0475127	0.0954903	0.0442567	0.0913884	0.0410468
PC(38:1)	13.9489	3.53983	11.2773	3.64274	10.3023	3.3892
PC(40:1)	0.093075	0.0267728	0.069514	0.0216585	0.0658273	0.0221637
PC(40:2)	0.259336	0.0729392	0.20923	0.0595158	0.212488	0.0610256
PC(40:3)	0.206382	0.0484945	0.19167	0.0779851	0.18175	0.0703257
PC(40:4)	3.84785	0.914632	4.06381	2.11574	3.67675	1.42938
PC(40:7)	5.44358	1.55643	4.79602	1.87076	4.74241	1.7056
PC(40:8)	2.18804	0.63407	1.54398	0.614925	1.49128	0.541852
PC(42:0)	0.00745714	0.0017498	0.00663118	0.00232089	0.00601322	0.00185054
PC(42:1)	0.0707357	0.0149375	0.0588806	0.0184656	0.0564017	0.0180002
PC(42:10)	0.395918	0.182571	0.255284	0.129044	0.238775	0.110532
PC(42:11)	0.009725	0.00942112	0.00523871	0.00626214	0.00483058	0.00517128
PC(42:2)	0.189425	0.0436918	0.136542	0.0479677	0.133796	0.059165
PC(42:3)	0.107071	0.0223376	0.0921226	0.0205753	0.0956174	0.0343004
PC(42:4)	0.1364	0.0254886	0.126422	0.0426838	0.123168	0.0401482
PC(42:5)	0.359471	0.126902	0.28036	0.104041	0.280419	0.160958
PC(42:6)	0.0874679	0.0373456	0.0793538	0.0488024	0.0743488	0.0411885
PC(42:7)	0.247736	0.093557	0.254831	0.0968363	0.259487	0.111763
PC(42:8)	0.316675	0.0762827	0.314492	0.119459	0.301633	0.114468
PC(42:9)	0.195318	0.0563782	0.145744	0.0791253	0.137883	0.0653287
PC(44:10)	0.103946	0.0212521	0.0869548	0.0346856	0.0825719	0.0337833
PC(44:11)	0.437207	0.0830031	0.343783	0.131177	0.330517	0.145513
PC(44:12)	2.93884	0.568581	2.32658	0.904072	2.22447	0.990282
PC(44:8)	0.00629286	0.00130977	0.00458925	0.00158652	0.00452975	0.00198157
PC(44:9)	0.0231714	0.00392569	0.0155946	0.00505763	0.0152091	0.00525617
PC(O-30:0)	0.0360964	0.0109741	0.0222774	0.00975727	0.0219248	0.0110785
PC(O-30:1)	0.274411	0.0740658	0.176215	0.0576972	0.173221	0.0587057
PC(O-30:2)	0.00625714	0.00165001	0.00370323	0.0014306	0.00343471	0.00147036
PC(O-32:0)	0.825829	0.195916	0.662925	0.201398	0.644534	0.19658
PC(O-32:1)	0.637082	0.177115	0.444213	0.140886	0.425398	0.137263
PC(O-32:2)	0.0979607	0.0293944	0.0699538	0.0235447	0.0673165	0.0269825
PC(O-34:0)	0.0956679	0.0226691	0.0856677	0.0251704	0.0865273	0.0265654
PC(O-34:1)	1.59646	0.355437	1.47602	0.367557	1.46344	0.387592
PC(O-34:2)	0.847043	0.239004	0.646151	0.193515	0.610697	0.200832
PC(O-34:3)	2.93702	0.595609	1.95605	0.60163	1.8588	0.597197
PC(O-34:4)	0.0448179	0.0348669	0.0215022	0.0231022	0.0192149	0.0155088
PC(O-36:0)	0.0129071	0.00328204	0.0116344	0.00352113	0.0113901	0.00332058
PC(O-36:1)	0.517154	0.0991962	0.342804	0.0960529	0.332864	0.093279
PC(O-36:2)	0.110311	0.0342256	0.0902763	0.0298664	0.0879339	0.0323616
PC(O-36:3)	0.634668	0.165043	0.431245	0.139805	0.419615	0.161294
PC(O-36:4)	3.92952	0.710142	3.45567	0.677425	3.4032	0.657838
PC(O-38:0)	0.0154857	0.00534829	0.00959355	0.00546628	0.00970579	0.00443804
PC(O-38:1)	1.3832	0.283169	0.9102	0.314508	0.87432	0.262721
PC(O-38:2)	0.977325	0.162913	0.647117	0.191635	0.609799	0.165243
PC(O-38:3)	0.159357	0.0227252	0.137871	0.0485669	0.131282	0.0424336
PC(O-38:4)	1.80737	0.388571	1.53874	0.519488	1.47608	0.464619
PC(O-38:5)	3.37163	0.667372	3.13163	0.605852	3.12307	0.586267
PC(O-38:6)	1.68357	0.571367	1.28123	0.496256	1.1926	0.441609
PC(O-40:1)	0.103832	0.0277933	0.0650645	0.0207127	0.0631909	0.0203748
PC(O-40:2)	0.234046	0.054561	0.162972	0.0514609	0.166356	0.0566235
PC(O-40:3)	0.153032	0.0374829	0.123972	0.0387037	0.12577	0.0483028
PC(O-40:4)	0.117071	0.0288639	0.102266	0.0341412	0.0942198	0.0277601
PC(O-40:5)	0.0610179	0.0195725	0.0509817	0.0239402	0.0483207	0.0179884
PC(O-40:6)	0.230004	0.102392	0.183749	0.0953083	0.175087	0.074495
PC(O-42:0)	0.00138214	0.000290662	0.0011871	0.000408929	0.00113636	0.000382317
PC(O-42:1)	0.00431429	0.00104304	0.00346237	0.00115193	0.0034405	0.00133832
PC(O-42:2)	0.027725	0.00722458	0.0238581	0.00900557	0.0239364	0.0107334
PC(O-42:3)	0.117875	0.0307887	0.0941634	0.0382324	0.0951793	0.0443928
PC(O-42:4)	0.151118	0.0299745	0.129856	0.0470449	0.121799	0.0412528
PC(O-42:5)	0.290229	0.0692664	0.243616	0.0877634	0.238912	0.113456
PC(O-44:3)	0.0161786	0.00331745	0.0136108	0.00523104	0.0131182	0.0054429
PC(O-44:4)	0.0378964	0.0093652	0.0322753	0.0160713	0.0307579	0.0172529
PC(O-44:5)	0.450182	0.0999627	0.362918	0.138494	0.351179	0.16224
PC(O-44:6)	0.3295	0.0850621	0.258591	0.105626	0.255157	0.119205
PE(30:1)	0.121975	0.0490429	0.109559	0.0322502	0.108721	0.0341456
PE(32:1)	0.113825	0.0727468	0.135914	0.189228	0.165507	0.36198
PE(34:0)	0.0819464	0.074456	0.0491022	0.0234649	0.0572554	0.0299356
PE(34:1)	2.05631	1.01771	1.66536	0.995207	1.88313	1.09083
PE(34:2)	6.47361	3.00831	4.6077	2.47478	5.52615	3.68509
PE(34:3)	0.136425	0.0738391	0.0854495	0.0667391	0.135532	0.261255
PE(34:4)	0.0602107	0.0237591	0.0367151	0.0195012	0.0340636	0.0179919
PE(36:0)	0.348871	0.206799	0.15848	0.0774939	0.178864	0.0913186
PE(36:1)	3.46337	2.14272	1.52838	0.767476	1.71909	0.900719
PE(36:2)	19.1234	10.0418	10.397	5.01448	11.8262	6.2361
PE(36:3)	6.0086	3.12032	3.25838	1.78162	3.98659	2.68178
PE(36:4)	4.14707	1.69875	4.29037	2.63921	4.54894	2.57705
PE(36:5)	0.112064	0.0809943	0.0858215	0.0914592	0.103944	0.197069
PE(38:1)	0.150936	0.0500847	0.120667	0.0546058	0.10718	0.0420738
PE(38:2)	0.185004	0.0518174	0.16811	0.0580738	0.166582	0.0542117
PE(38:3)	1.05269	0.586431	1.01262	1.00991	1.02936	0.653298
PE(38:4)	11.5336	5.01356	10.7766	5.9439	10.886	4.76409
PE(38:5)	1.94703	0.784326	1.9819	1.31399	2.16178	1.24142
PE(38:6)	6.35399	3.4502	6.47049	3.67281	7.00222	3.87474
PE(40:3)	0.0530286	0.0288719	0.045086	0.0552654	0.0424289	0.0268824
PE(40:4)	0.324721	0.165192	0.310054	0.38619	0.288488	0.181402
PE(40:5)	0.501504	0.250416	0.473912	0.334385	0.498036	0.297956
PE(40:6)	4.40916	2.96799	3.40722	2.08968	3.57005	1.76766
PE(40:7)	0.701071	0.392334	0.579362	0.354899	0.650997	0.405898
PE(40:8)	0.100889	0.0510508	0.0899043	0.039907	0.0966736	0.0452793
PE(42:9)	0.0297107	0.0235579	0.0215462	0.015824	0.0217223	0.0143181
PE(44:12)	0.00364286	0.00225215	0.00328602	0.00295324	0.00311653	0.00269105
CerPE(16:0)	0.333975	0.109327	0.297365	0.0804672	0.296611	0.07841
CerPE(16:1)	0.040875	0.0122408	0.0321247	0.0143458	0.0296868	0.0132885
CerPE(18:0)	0.0381643	0.0171904	0.0405441	0.0208125	0.0383273	0.0200244
CerPE(18:1)	0.0202571	0.00874818	0.016729	0.0091069	0.0150662	0.00774497
PI(34:1)	0.0309036	0.0226077	0.0183935	0.00775602	0.0188479	0.0163928
PI(34:2)	0.0856857	0.0894698	0.0522968	0.0187442	0.056038	0.0289584
PI(36:1)	0.0361429	0.0379143	0.0190839	0.00819359	0.0189702	0.011282
PI(36:2)	0.207146	0.200312	0.132148	0.0374558	0.143101	0.0546213
PI(36:3)	0.0161857	0.0197187	0.0101301	0.00592779	0.0103893	0.0067528
PI(36:4)	0.112696	0.0911748	0.0756452	0.0292525	0.0768017	0.0364367
PI(38:2)	0.00833214	0.00620371	0.00589785	0.00358614	0.00567851	0.0038103
PI(38:3)	0.0786571	0.0587117	0.0555495	0.027891	0.054286	0.0272551
PI(38:4)	1.01356	0.943551	0.637067	0.211729	0.630217	0.225925
PI(38:5)	0.0365929	0.0344823	0.0232581	0.00863248	0.0252529	0.014678
PI(38:6)	0.018375	0.0132251	0.0126957	0.00568776	0.0122438	0.00660642
PI(40:4)	0.0164964	0.0132183	0.00983978	0.00513822	0.00883967	0.00496997
PI(40:5)	0.00631786	0.00346528	0.00498925	0.00275458	0.00482562	0.00290662
PI(40:6)	0.00815357	0.00755319	0.00585269	0.00260019	0.00569835	0.00261244
PI(40:7)	0.0667929	0.0563417	0.0438054	0.0161098	0.0433446	0.0162205
PS(32:0)	0.335382	0.167099	0.251044	0.0542511	0.259142	0.060026
PS(32:1)	0.00907857	0.00829129	0.00628817	0.00667366	0.007	0.0109996
PS(34:1)	0.0209393	0.0199002	0.013928	0.006347	0.0136521	0.0062528
PS(34:2)	0.0166357	0.0116467	0.0100409	0.00307953	0.00986777	0.00347014
PS(34:4)	0.00869643	0.0122769	0.00302366	0.00204877	0.00336033	0.00262356
PS(36:4)	0.064375	0.0429136	0.0450634	0.0182784	0.0453083	0.0189193
PS(36:5)	0.168893	0.0751157	0.11826	0.0253629	0.121883	0.0292873
PS(36:6)	0.0131	0.0126815	0.00536559	0.00742602	0.00508512	0.00616958
PS(38:4)	0.00823571	0.00860634	0.00503333	0.00254773	0.00505372	0.00260375
PS(38:5)	0.123825	0.0874625	0.0686355	0.0216452	0.0713165	0.0257806
PS(38:6)	0.0465714	0.0495905	0.0313366	0.0145244	0.0305083	0.0130479
PS(38:7)	0.0907929	0.0928989	0.0591677	0.0338837	0.0533893	0.0274634
PS(40:5)	0.00805714	0.0119024	0.00495269	0.00241006	0.00499504	0.00264146
PS(40:6)	0.00775	0.0136836	0.00507957	0.00450494	0.00472727	0.00353152
PS(40:7)	0.0476821	0.0391613	0.0323667	0.0168015	0.0291826	0.014129
PS(40:8)	0.00453571	0.00233226	0.00363441	0.00215141	0.00355636	0.00235877
PS(42:9)	0.00952857	0.011894	0.00519355	0.00354186	0.00492479	0.00319453
PS(44:3)	0.104093	0.0395992	0.0824065	0.0115283	0.0834174	0.0112342
SM (OH) C22:1	0.1268	0.0361725	0.0928914	0.0437854	0.0890537	0.0458979
SM(d16:0/20:0)	1.0149	0.296343	0.851132	0.269741	0.853504	0.240821
SM(d16:0/28:1)	0.036575	0.010214	0.0285624	0.0081237	0.0288669	0.00868914
SM(d16:1/16:0)	3.26641	1.02356	1.73555	0.681868	1.72969	0.695113
SM(d16:1/17:0)	2.69296	0.710913	1.63228	0.529427	1.59303	0.539874
SM(d16:1/18:1)	10.2596	1.49968	7.90554	1.9004	7.5855	1.74045
SM(d16:1/22:1)	3.8199	0.739478	3.04085	0.775188	2.77638	0.692665
SM(d16:1/22:2)	0.105164	0.0124677	0.0908387	0.0106581	0.0920876	0.00944364
SM(d16:1/23:0)	2.59339	0.67491	1.40129	0.488308	1.33913	0.486866
SM(d16:1/25:0)	9.38005	1.80998	5.92769	1.90163	5.67793	1.78565
SM(d16:1/27:2)	0.711157	0.143902	0.553646	0.159752	0.528105	0.147405
SM(d16:2/23:0)	1.37997	0.250774	0.92508	0.268021	0.880901	0.279962
SM(d17:1/24:1)	6.491	1.23274	3.9329	1.23488	3.60934	1.04761
SM(d17:1/26:1)	0.571529	0.150805	0.422616	0.143504	0.422024	0.131671
SM(d17:1/27:2)	0.276471	0.0783246	0.228199	0.0619475	0.230923	0.0650258
SM(d17:2/16:0)	0.0140929	0.00353814	0.0118559	0.00341583	0.0116264	0.00289323
SM(d18:0/12:0)	0.00471429	0.00221539	0.00233441	0.00167062	0.00241983	0.00200971
SM(d18:0/14:0)	0.251029	0.080474	0.132533	0.0516623	0.132747	0.0538405
SM(d18:0/15:0)	0.183668	0.04877	0.109865	0.0365144	0.10795	0.0363031
SM(d18:0/16:0)	5.34181	1.29931	4.63519	1.06146	4.61628	0.98996
SM(d18:0/17:0)	0.319036	0.0716489	0.227801	0.0675759	0.217559	0.0714439
SM(d18:0/18:2)	0.182068	0.0329689	0.128059	0.043636	0.121861	0.028844
SM(d18:0/24:0)	2.18934	0.627338	1.63172	0.562278	1.49604	0.515743
SM(d18:0/26:0)	0.0142107	0.00402523	0.00987312	0.00291824	0.00942645	0.00316206
SM(d18:0/26:2)	0.285007	0.0787851	0.220126	0.0639949	0.222261	0.0658413
SM(d18:1/19:0)	3.1031	0.699497	2.07154	0.839604	1.97842	0.812442
SM(d18:1/25:0)	0.245518	0.0571273	0.167046	0.0512474	0.16831	0.0578565
SM(d18:2/14:0)	0.244554	0.0710886	0.152781	0.0671291	0.143468	0.0709461
SM(d18:2/18:1)	0.414471	0.0816066	0.303353	0.11039	0.288311	0.0689819
SM(d18:2/23:1)	3.29903	0.571106	2.60035	0.843373	2.4583	0.728706
SM(d19:1/16:0)	1.30176	0.319203	0.924973	0.30948	0.887454	0.234486
TG(45:0)	0.308825	0.0979648	0.316932	0.0882803	0.32055	0.0920024
TG(46:0)	1.15164	0.500619	0.771258	0.218111	0.84353	0.583869
TG(46:1)	1.04289	0.754123	0.597609	0.461891	0.649925	0.766135
TG(46:2)	2.30875	1.10792	1.56836	0.635857	1.64944	1.11638
TG(47:0)	0.859989	0.209552	0.753609	0.122357	0.736167	0.106604
TG(47:1)	0.837668	0.227262	0.719714	0.131986	0.748043	0.166647
TG(48:0)	5.24224	1.58039	3.64332	1.11806	3.65969	1.33631
TG(48:3)	2.43665	1.376	1.34688	1.2949	1.49526	1.55049
TG(48:4)	2.74416	1.47544	1.65544	0.832798	1.85574	1.42114
TG(49:1)	2.4705	1.15128	1.71342	0.580246	1.70989	0.520886
TG(49:2)	7.13724	1.38	7.61711	1.33462	7.60277	1.18375
TG(49:3)	9.12941	2.1014	9.46841	1.35724	9.3215	1.47616
TG(50:0)	5.80769	1.75673	5.0208	1.29605	4.92695	1.12343
TG(50:1)	41.9822	8.159	39.5193	7.7812	39.1932	8.75612
TG(50:2)	58.8708	9.42664	60.1503	8.37374	59.9707	7.74158
TG(50:3)	13.3075	4.88424	12.0275	4.65124	12.0588	4.40646
TG(50:4)	11.4229	3.67591	9.55858	2.32914	9.90949	2.46767
TG(50:5)	6.27951	2.15892	5.22537	0.916787	5.46052	1.23094
TG(51:3)	8.68448	2.00922	9.76557	1.42511	9.62379	1.49419
TG(52:0)	8.05826	2.07247	8.59516	1.20222	8.54433	1.10164
TG(52:1)	37.4278	14.7096	29.1826	6.50382	29.5248	6.53221
TG(52:2)	158.911	29.9358	172.955	28.0939	171.114	27.1806
TG(52:3)	224.495	45.8071	244.955	37.4965	243.429	34.3833
TG(52:4)	373.77	95.2662	409.078	55.548	409.73	54.575
TG(52:6)	12.4514	3.37582	12.7708	1.69001	12.6431	1.89773
TG(53:2)	12.2271	2.44753	12.0941	1.91644	12.0915	1.8125
TG(53:3)	18.6157	2.89635	18.6458	2.40672	18.6107	2.19406
TG(53:4)	12.7853	2.57652	13.1304	1.46463	13.1407	1.47777
TG(54:1)	7.7354	2.42707	6.64927	0.849164	6.6482	0.907883
TG(54:2)	78.6005	14.3769	80.794	10.3095	80.7858	10.255
TG(54:3)	261.7	65.2762	289.693	40.9226	290.288	38.9368
TG(54:4)	287.663	84.0792	321.571	53.2153	321.711	55.3627
TG(54:5)	327.088	92.2152	365.141	56.157	365.083	56.0853
TG(54:6)	841.102	228.233	944.167	134.834	941.751	138.283
TG(54:7)	626.316	173.121	701.095	103.842	695.342	108.639
TG(56:2)	7.00205	1.31069	7.07538	0.95989	7.08765	0.956593
TG(56:3)	15.6305	3.1854	17.0538	2.37536	17.1301	2.33174
TG(56:4)	9.77565	2.92778	11.0734	1.77835	11.1659	1.72724
TG(56:5)	10.2845	3.7103	9.86224	3.817	9.77922	3.41958
TG(56:6)	14.9855	5.85723	14.4349	5.55592	14.4404	5.0651
TG(56:7)	8.47098	3.87043	7.8234	3.5933	7.95982	3.43942
TG(56:8)	3.80606	1.93375	3.32015	1.59436	3.48426	1.58245
TG(56:9)	4.2623	1.42412	4.06726	0.891257	4.05957	1.10038
TG(58:6)	2.16287	0.733306	1.94676	0.508322	1.93154	0.435935
TG(58:7)	2.09573	0.773196	1.93108	0.579709	1.938	0.542606
TG(58:8)	2.1827	1.43731	1.69092	0.874139	1.67647	0.798649
TG(58:9)	1.97401	1.28185	1.57239	0.889206	1.60239	0.791117
TG(48:1)	4.90133	2.26018	3.20058	1.56149	3.40608	3.18809
TG(48:2)	5.49387	2.08668	3.839	1.68326	4.03745	2.4234

## Sheet: Sheet2
Results of blood metabolomics in health controls, BF1 patients and BF2 patients.
