# Supplementary material for: Multiomics reveals microbial metabolites as key actors in intestinal fibrosis in Crohn’s disease
Source: EMBO Mol Med. 2024 Sep 13;16(10):11. doi: 10.1038/s44321-024-00129-8 (PMC11473649; doi:10.1038/s44321-024-00129-8)
Supplement: Supplementary file 17 — Dataset EV4 [file 44321_2024_129_MOESM17_ESM.xlsx]

## Sheet: Sheet 1
Bacteria	Pvalue	Mean_HC	Mean_CD	FDR
Actinomycetaceae_g__Actinomyces	0.000109108	0.0190795	0.0498997	0.000668705
Corynebacteriaceae_g__Corynebacterium	0.0267284	0.00125371	0.00425852	0.0446866
Micrococcaceae_g__Rothia	0.0238389	0.0100737	0.0239162	0.0425127
Atopobiaceae_g__Atopobium	0.0017419	0.00194988	0.0127357	0.00490483
Eggerthellaceae_g__Eggerthella	0.0564231	0.0150192	0.0344448	0.0914738
Bacteroidaceae_g__Bacteroides	0.00122357	0.350131	0.208027	0.00385063
Marinifilaceae_g__Butyricimonas	3.819e-05	0.0385708	0.00939204	0.000322629
Marinifilaceae_g__Odoribacter	1.78747e-06	0.0317911	0.00620545	3.20686e-05
Muribaculaceae_g__Muribaculaceae	0.00696877	0.0280046	0.00550697	0.0149132
Rikenellaceae_g__Alistipes	1.10522e-06	0.136467	0.0316017	2.95646e-05
Tannerellaceae_g__Parabacteroides	0.0114809	0.0845809	0.0399054	0.0240874
Family_XI_g__Gemella	3.91979e-05	0.00616672	0.0270138	0.000322629
Carnobacteriaceae_g__Granulicatella	0.00460158	0.0105142	0.0282942	0.0111902
Enterococcaceae_g__Enterococcus	0.00157743	0.00713785	0.0777526	0.0046418
Lactobacillaceae_g__Lactobacillus	0.00160511	0.0196489	0.0733291	0.0046418
Streptococcaceae_g__Lactococcus	0.0221494	0.00331346	0.00568953	0.0401692
Streptococcaceae_g__Streptococcus	0.00684373	0.104835	0.18847	0.0149132
Family_XIII_g__Family_XIII_AD3011_group	0.00066168	0.0184492	0.00595424	0.00228386
Family_XIII_g__Mogibacterium	0.0611599	0.00245728	0.00583998	0.0976732
Lachnospiraceae_g__Agathobacter	7.83056e-05	0.117865	0.0231147	0.00055858
Lachnospiraceae_g__Anaerostipes	0.0040251	0.0980038	0.0432174	0.010016
Lachnospiraceae_g__Coprococcus_3	0.025144	0.03802	0.0163152	0.0441051
Lachnospiraceae_g__Dorea	0.0134858	0.109177	0.0514836	0.026236
Lachnospiraceae_g__Fusicatenibacter	9.81356e-08	0.106805	0.0200759	1.05005e-05
Lachnospiraceae_g__Lachnospira	0.0067078	0.0219261	0.0061267	0.0149132
Lachnospiraceae_g__Lachnospiraceae_NC2004_group	8.56683e-07	0.0379236	0.0114648	2.95646e-05
Lachnospiraceae_g__Lachnospiraceae_NK4A136_group	0.0258871	0.0771937	0.0332306	0.0446761
Lachnospiraceae_g__Lachnospiraceae_UCG_004	3.44422e-05	0.0422553	0.00756107	0.000322629
Lachnospiraceae_g__Lachnospiraceae_UCG_008	5.44221e-06	0.0154619	0.00584185	8.31881e-05
Lachnospiraceae_g__Marvinbryantia	0.000269931	0.0173388	0.00472942	0.00131285
Lachnospiraceae_g__Oribacterium	0.0208467	0.00123582	0.00830995	0.0384586
Lachnospiraceae_g__Roseburia	1.00353e-06	0.14871	0.0223964	2.95646e-05
Lachnospiraceae_g___Eubacterium__hallii_group	2.99159e-05	0.153042	0.0485513	0.0003201
Lachnospiraceae_g___Eubacterium__ventriosum_group	9.30756e-06	0.0294743	0.00553379	0.000124489
Lachnospiraceae_g___Ruminococcus__gauvreauii_group	0.000407816	0.0304646	0.00825147	0.00161616
Lachnospiraceae_g___Ruminococcus__gnavus_group	0.000324909	0.038219	0.166322	0.00139061
Peptostreptococcaceae_g__Peptostreptococcus	0.0132849	0.00194972	0.0295706	0.026236
Peptostreptococcaceae_g__Romboutsia	0.015646	0.0825768	0.0343688	0.02969
Ruminococcaceae_g__Anaerotruncus	0.0369413	0.00804951	0.00414985	0.060811
Ruminococcaceae_g__Faecalibacterium	8.49218e-05	0.260288	0.0981295	0.000567915
Ruminococcaceae_g__Negativibacillus	0.000192279	0.0197883	0.00492621	0.00102869
Ruminococcaceae_g__Oscillibacter	0.0123536	0.0126302	0.00455129	0.02542
Ruminococcaceae_g__Ruminiclostridium_5	0.00207047	0.06298	0.0224163	0.00568052
Ruminococcaceae_g__Ruminococcaceae_NK4A214_group	0.000310169	0.0174758	0.00441775	0.00139061
Ruminococcaceae_g__Ruminococcaceae_UCG_002	0.000369962	0.0625533	0.0177349	0.00152254
Ruminococcaceae_g__Ruminococcaceae_UCG_003	0.00327159	0.0180204	0.0056567	0.00840778
Ruminococcaceae_g__Ruminococcaceae_UCG_004	0.0263831	0.0242344	0.00998859	0.0446866
Ruminococcaceae_g__Ruminococcaceae_UCG_005	0.000625905	0.0235447	0.00563311	0.00228386
Ruminococcaceae_g__Ruminococcaceae_UCG_013	5.44572e-05	0.0816527	0.0242014	0.000416209
Ruminococcaceae_g__Ruminococcaceae_UCG_014	0.0126726	0.0522789	0.00989531	0.0255843
Ruminococcaceae_g__Ruminococcus_1	1.9977e-05	0.0407878	0.00460909	0.000237504
Ruminococcaceae_g__Ruminococcus_2	0.0158162	0.0496895	0.0110498	0.02969
Ruminococcaceae_g__Subdoligranulum	1.79824e-06	0.27126	0.0639598	3.20686e-05
Ruminococcaceae_g___Eubacterium__coprostanoligenes_group	0.00549185	0.0815775	0.0259152	0.0130584
Ruminococcaceae_g__uncultured	0.000323889	0.022414	0.006945	0.00139061
Erysipelotrichaceae_g__Erysipelatoclostridium	0.00694443	0.0132821	0.0907134	0.0149132
Erysipelotrichaceae_g__Erysipelotrichaceae_UCG_003	0.000611967	0.155699	0.0418537	0.00228386
Erysipelotrichaceae_g__Holdemania	0.00217328	0.010547	0.00389255	0.00581351
Erysipelotrichaceae_g__Solobacterium	0.00649192	0.00975588	0.0204677	0.0149132
Erysipelotrichaceae_g___Clostridium__innocuum_group	0.00131526	0.00824704	0.0378141	0.00402094
Acidaminococcaceae_g__Phascolarctobacterium	0.000161547	0.09768	0.0350962	0.000909765
Veillonellaceae_g__Veillonella	0.000809177	0.00743754	0.0723338	0.00270568
Saccharimonadaceae_g__Saccharimonadaceae	0.000210899	0.00838205	0.0230267	0.00107458
Desulfovibrionaceae_g__Bilophila	0.00112496	0.0418598	0.0203223	0.00364759
Burkholderiaceae_g__Parasutterella	0.000645716	0.0473949	0.010889	0.00228386
Burkholderiaceae_g__Sutterella	0.00330025	0.0264056	0.00728384	0.00840778
Enterobacteriaceae_g__Escherichia_Shigella	0.000112492	0.0691336	0.362828	0.000668705

## Sheet: Sheet1
67 bacteria with differential abundance in CD patients compared to health controls.
