# Supplementary material for: Multiomics reveals microbial metabolites as key actors in intestinal fibrosis in Crohn’s disease
Source: EMBO Mol Med. 2024 Sep 13;16(10):11. doi: 10.1038/s44321-024-00129-8 (PMC11473649; doi:10.1038/s44321-024-00129-8)
Supplement: Supplementary file 18 — Dataset EV5 [file 44321_2024_129_MOESM18_ESM.xlsx]

## Sheet: Sheet 1
Bacteria	Pvalue	Mean_HC	Mean_CD	FDR
Actinomycetaceae_g__Actinomyces	0.00138842	0.0190795	0.0485453	0.00798026
Corynebacteriaceae_g__Corynebacterium	0.0331564	0.00125371	0.00431735	0.0656989
Micrococcaceae_g__Rothia	0.00991279	0.0100737	0.021623	0.02587
Atopobiaceae_g__Atopobium	0.00355018	0.00194988	0.0162621	0.0140692
Bacteroidaceae_g__Bacteroides	0.0219857	0.350131	0.246809	0.0470495
Marinifilaceae_g__Butyricimonas	0.00388336	0.0385708	0.0122304	0.0146245
Marinifilaceae_g__Odoribacter	0.000439439	0.0317911	0.00798295	0.00335857
Rikenellaceae_g__Alistipes	0.000111462	0.136467	0.0355919	0.00215252
Tannerellaceae_g__Parabacteroides	0.00212032	0.0845809	0.0426631	0.0103125
Family_XI_g__Gemella	0.000176447	0.00616672	0.0296468	0.00235997
Carnobacteriaceae_g__Granulicatella	0.00184462	0.0105142	0.0349876	0.00939876
Enterococcaceae_g__Enterococcus	0.00141222	0.00713785	0.0560949	0.00798026
Lactobacillaceae_g__Lactobacillus	0.0205984	0.0196489	0.0557869	0.0459174
Streptococcaceae_g__Lactococcus	0.0055535	0.00331346	0.00730185	0.0174772
Streptococcaceae_g__Streptococcus	0.0140558	0.104835	0.182095	0.0341811
Family_XIII_g__Family_XIII_AD3011_group	0.00149164	0.0184492	0.00550918	0.00798026
Lachnospiraceae_g__Agathobacter	0.00466866	0.117865	0.0295702	0.0156108
Lachnospiraceae_g__Anaerostipes	0.00263523	0.0980038	0.038445	0.0112788
Lachnospiraceae_g__Coprococcus_3	0.0401738	0.03802	0.0154164	0.0767607
Lachnospiraceae_g__Dorea	0.0413846	0.109177	0.0605941	0.0769955
Lachnospiraceae_g__Fusicatenibacter	7.6566e-06	0.106805	0.0164851	0.000819256
Lachnospiraceae_g__Lachnospira	0.0417359	0.0219261	0.00832948	0.0769955
Lachnospiraceae_g__Lachnospiraceae_NC2004_group	0.000140819	0.0379236	0.0147342	0.00215252
Lachnospiraceae_g__Lachnospiraceae_UCG_004	0.000285124	0.0422553	0.00746005	0.00277348
Lachnospiraceae_g__Lachnospiraceae_UCG_008	7.35761e-05	0.0154619	0.00566098	0.00215252
Lachnospiraceae_g__Marvinbryantia	0.00320377	0.0173388	0.00500987	0.0131847
Lachnospiraceae_g__Oribacterium	0.0211563	0.00123582	0.0098615	0.0461985
Lachnospiraceae_g__Roseburia	8.09905e-05	0.14871	0.0244764	0.00215252
Lachnospiraceae_g___Eubacterium__hallii_group	2.97559e-05	0.153042	0.0387902	0.00159194
Lachnospiraceae_g___Eubacterium__ventriosum_group	0.000199458	0.0294743	0.0049784	0.00237134
Lachnospiraceae_g___Ruminococcus__gauvreauii_group	0.00591744	0.0304646	0.0101698	0.017588
Lachnospiraceae_g___Ruminococcus__gnavus_group	0.000238543	0.038219	0.183532	0.00255241
Peptostreptococcaceae_g__Peptostreptococcus	0.0155295	0.00194972	0.0327408	0.036123
Ruminococcaceae_g__Faecalibacterium	0.00396365	0.260288	0.119154	0.0146245
Ruminococcaceae_g__Negativibacillus	0.00434909	0.0197883	0.00516958	0.0155118
Ruminococcaceae_g__Oscillibacter	0.023298	0.0126302	0.0041535	0.0488802
Ruminococcaceae_g__Ruminiclostridium_5	0.00694497	0.06298	0.0235332	0.0195556
Ruminococcaceae_g__Ruminiclostridium_9	0.0560786	0.0122798	0.00707503	0.0983673
Ruminococcaceae_g__Ruminococcaceae_NK4A214_group	0.000403054	0.0174758	0.00418945	0.00335857
Ruminococcaceae_g__Ruminococcaceae_UCG_002	0.00624936	0.0625533	0.0196866	0.0180725
Ruminococcaceae_g__Ruminococcaceae_UCG_003	0.0527566	0.0180204	0.00857922	0.0940827
Ruminococcaceae_g__Ruminococcaceae_UCG_005	0.00754502	0.0235447	0.00627886	0.0207004
Ruminococcaceae_g__Ruminococcaceae_UCG_013	0.000131946	0.0816527	0.0220978	0.00215252
Ruminococcaceae_g__Ruminococcaceae_UCG_014	0.0389409	0.0522789	0.010644	0.0757577
Ruminococcaceae_g__Ruminococcus_1	0.00147276	0.0407878	0.00508901	0.00798026
Ruminococcaceae_g__Subdoligranulum	0.000408859	0.27126	0.0895337	0.00335857
Ruminococcaceae_g___Eubacterium__coprostanoligenes_group	0.0148492	0.0815775	0.0235425	0.0353081
Ruminococcaceae_g__uncultured	0.00579791	0.022414	0.00828591	0.017588
Erysipelotrichaceae_g__Allobaculum	0.0168745	0.00235499	0.00445447	0.0384163
Erysipelotrichaceae_g__Erysipelatoclostridium	0.0110283	0.0132821	0.113999	0.0275418
Erysipelotrichaceae_g__Erysipelotrichaceae_UCG_003	0.00465935	0.155699	0.0522951	0.0156108
Erysipelotrichaceae_g__Holdemania	0.0259001	0.010547	0.00516706	0.0532945
Erysipelotrichaceae_g__Solobacterium	0.0289907	0.00975588	0.0237083	0.0585284
Erysipelotrichaceae_g___Clostridium__innocuum_group	0.0023662	0.00824704	0.0357396	0.0105493
Acidaminococcaceae_g__Phascolarctobacterium	0.00879619	0.09768	0.0354359	0.0235298
Veillonellaceae_g__Veillonella	0.00224128	0.00743754	0.0918423	0.0104268
Saccharimonadaceae_g__Saccharimonadaceae	0.00128368	0.00838205	0.0244872	0.00798026
Desulfovibrionaceae_g__Bilophila	0.00532493	0.0418598	0.0184537	0.0172657
Burkholderiaceae_g__Parasutterella	0.0110682	0.0473949	0.0119637	0.0275418
Burkholderiaceae_g__Sutterella	0.0461465	0.0264056	0.0095461	0.0836895
Enterobacteriaceae_g__Escherichia_Shigella	0.000498324	0.0691336	0.342998	0.00355471

## Sheet: Sheet1
61 bacteria with differential abundance in BF1 patients compared to health controls.
