# Supplementary material for: Multiomics reveals microbial metabolites as key actors in intestinal fibrosis in Crohn’s disease
Source: EMBO Mol Med. 2024 Sep 13;16(10):11. doi: 10.1038/s44321-024-00129-8 (PMC11473649; doi:10.1038/s44321-024-00129-8)
Supplement: Supplementary file 19 — Dataset EV6 [file 44321_2024_129_MOESM19_ESM.xlsx]

## Sheet: Sheet 1
Bacteria	Pvalue	Mean_HC	Mean_CD	FDR
Actinomycetaceae_g__Actinomyces	0.00027237	0.0190795	0.0508848	0.00264942
Corynebacteriaceae_g__Corynebacterium	0.036067	0.00125371	0.00421574	0.0675608
Micrococcaceae_g__Rothia	0.0530427	0.0100737	0.0255839	0.0810796
Atopobiaceae_g__Atopobium	0.00522036	0.00194988	0.0101711	0.0129902
Bacteroidaceae_g__Bacteroides	0.00111219	0.350131	0.179821	0.00517411
Marinifilaceae_g__Butyricimonas	0.000162492	0.0385708	0.00732776	0.00206704
Marinifilaceae_g__Odoribacter	3.60492e-05	0.0317911	0.00491271	0.000948698
Muribaculaceae_g__Muribaculaceae	0.031661	0.0280046	0.00597476	0.0615951
Rikenellaceae_g__Alistipes	7.69238e-05	0.136467	0.0286997	0.00135693
Tannerellaceae_g__Parabacteroides	0.0454839	0.0845809	0.0378997	0.0737391
Family_XI_g__Gemella	0.000977826	0.00616672	0.0250988	0.00498226
Carnobacteriaceae_g__Granulicatella	0.0183113	0.0105142	0.0234263	0.0384178
Enterococcaceae_g__Enterococcus	0.00382605	0.00713785	0.0935036	0.011142
Lactobacillaceae_g__Lactobacillus	0.0008591	0.0196489	0.086087	0.00459619
Streptococcaceae_g__Streptococcus	0.00360062	0.104835	0.193105	0.0110076
Family_XIII_g__Family_XIII_AD3011_group	0.00466593	0.0184492	0.00627791	0.0121769
Family_XIII_g__Mogibacterium	0.0416468	0.00245728	0.00505311	0.0718743
Lachnospiraceae_g__Agathobacter	0.000653667	0.117865	0.0184198	0.00437529
Lachnospiraceae_g__Anaerostipes	0.0519767	0.0980038	0.0466883	0.0806015
Lachnospiraceae_g__Coprococcus_3	0.0439732	0.03802	0.0169688	0.0737391
Lachnospiraceae_g__Dorea	0.0137946	0.109177	0.0448578	0.0301228
Lachnospiraceae_g__Fusicatenibacter	1.89047e-05	0.106805	0.0226873	0.000775658
Lachnospiraceae_g__Lachnoclostridium	0.0334536	0.151505	0.125694	0.0639202
Lachnospiraceae_g__Lachnospira	0.0133805	0.0219261	0.00452468	0.0298274
Lachnospiraceae_g__Lachnospiraceae_NC2004_group	3.68841e-06	0.0379236	0.0090871	0.00039466
Lachnospiraceae_g__Lachnospiraceae_NK4A136_group	0.000786814	0.0771937	0.0256553	0.00459619
Lachnospiraceae_g__Lachnospiraceae_UCG_004	0.00111108	0.0422553	0.00763454	0.00517411
Lachnospiraceae_g__Lachnospiraceae_UCG_008	8.87712e-05	0.0154619	0.0059734	0.00135693
Lachnospiraceae_g__Marvinbryantia	0.000847667	0.0173388	0.00452546	0.00459619
Lachnospiraceae_g__Oribacterium	0.0215657	0.00123582	0.00718155	0.0432174
Lachnospiraceae_g__Roseburia	4.43317e-05	0.14871	0.0208837	0.000948698
Lachnospiraceae_g__Tyzzerella_4	0.0513376	0.00626284	0.0306069	0.0806015
Lachnospiraceae_g___Eubacterium__hallii_group	0.00172195	0.153042	0.0556503	0.00682402
Lachnospiraceae_g___Eubacterium__oxidoreducens_group	0.0447215	0.00720584	0.00421591	0.0737391
Lachnospiraceae_g___Eubacterium__ventriosum_group	0.000193181	0.0294743	0.00593771	0.00206704
Lachnospiraceae_g___Ruminococcus__gauvreauii_group	0.00442173	0.0304646	0.00685628	0.0118281
Lachnospiraceae_g___Ruminococcus__gnavus_group	0.00595384	0.038219	0.153805	0.0144787
Lachnospiraceae_g___Ruminococcus__torques_group	0.00249243	0.101221	0.0483518	0.0084703
Peptostreptococcaceae_g__Peptostreptococcus	0.0449402	0.00194972	0.0272651	0.0737391
Peptostreptococcaceae_g__Romboutsia	0.0175695	0.0825768	0.0282467	0.0375988
Ruminococcaceae_g__Anaerotruncus	0.0381676	0.00804951	0.00381955	0.0680655
Ruminococcaceae_g__Butyricicoccus	0.0390749	0.0706186	0.0367701	0.0685413
Ruminococcaceae_g__Faecalibacterium	0.000181076	0.260288	0.0828388	0.00206704
Ruminococcaceae_g__Negativibacillus	0.00134938	0.0197883	0.00474921	0.00577533
Ruminococcaceae_g__Oscillibacter	0.0367012	0.0126302	0.00484058	0.0675608
Ruminococcaceae_g__Ruminiclostridium_5	0.012714	0.06298	0.0216039	0.0289447
Ruminococcaceae_g__Ruminococcaceae_NK4A214_group	0.00202921	0.0174758	0.00458379	0.0072375
Ruminococcaceae_g__Ruminococcaceae_UCG_002	0.00272371	0.0625533	0.0163155	0.00883141
Ruminococcaceae_g__Ruminococcaceae_UCG_003	0.00304456	0.0180204	0.00353122	0.00958142
Ruminococcaceae_g__Ruminococcaceae_UCG_004	0.00981094	0.0242344	0.0090945	0.0228211
Ruminococcaceae_g__Ruminococcaceae_UCG_005	0.00410254	0.0235447	0.00516347	0.0113496
Ruminococcaceae_g__Ruminococcaceae_UCG_013	0.000790492	0.0816527	0.0257313	0.00459619
Ruminococcaceae_g__Ruminococcaceae_UCG_014	0.0584398	0.0522789	0.00935083	0.0880712
Ruminococcaceae_g__Ruminococcus_1	0.000631799	0.0407878	0.00426006	0.00437529
Ruminococcaceae_g__Ruminococcus_2	0.00182042	0.0496895	0.00821105	0.00695659
Ruminococcaceae_g__Subdoligranulum	2.17474e-05	0.27126	0.0453606	0.000775658
Ruminococcaceae_g___Eubacterium__coprostanoligenes_group	0.0218106	0.0815775	0.0276408	0.0432174
Ruminococcaceae_g__uncultured	0.00140766	0.022414	0.00596979	0.00579308
Erysipelotrichaceae_g__Erysipelatoclostridium	0.0204718	0.0132821	0.0737784	0.0421246
Erysipelotrichaceae_g__Erysipelotrichaceae_UCG_003	0.00200835	0.155699	0.0342599	0.0072375
Erysipelotrichaceae_g__Holdemania	0.000654249	0.010547	0.00296564	0.00437529
Erysipelotrichaceae_g__Solobacterium	0.0372531	0.00975588	0.018111	0.0675608
Erysipelotrichaceae_g___Clostridium__innocuum_group	0.00879978	0.00824704	0.0393229	0.0209239
Acidaminococcaceae_g__Phascolarctobacterium	0.000546326	0.09768	0.0348491	0.00437529
Veillonellaceae_g__Veillonella	0.00385283	0.00743754	0.0581458	0.011142
Saccharimonadaceae_g__Saccharimonadaceae	0.00058219	0.00838205	0.0219646	0.00437529
Saccharimonadales_g__Saccharimonadales	0.050427	0.00271063	0.00462125	0.0805327
Desulfovibrionaceae_g__Bilophila	0.00413676	0.0418598	0.0216812	0.0113496
Burkholderiaceae_g__Parasutterella	0.00514147	0.0473949	0.0101073	0.0129902
Burkholderiaceae_g__Sutterella	0.00253317	0.0264056	0.00563856	0.0084703
Enterobacteriaceae_g__Escherichia_Shigella	0.00120171	0.0691336	0.37725	0.00535764

## Sheet: Sheet1
71 bacteria with differential abundance in BF2 patients compared to health controls.
