# Supplementary material for: Multiomics reveals microbial metabolites as key actors in intestinal fibrosis in Crohn’s disease
Source: EMBO Mol Med. 2024 Sep 13;16(10):11. doi: 10.1038/s44321-024-00129-8 (PMC11473649; doi:10.1038/s44321-024-00129-8)
Supplement: Supplementary file 20 — Dataset EV7 [file 44321_2024_129_MOESM20_ESM.xlsx]

## Sheet: Sheet 1
type	img	bac/fecal/blood	integrate_effect	integrate_p	integrate_z	Qvalue	Qpvalue	I2value	group1_effect	group1_std	group1_p	group2_effect	group2_std	group2_p	FDR_QPvalue	FDR_integrate_p
bac	Comb_sign	Rikenellaceae_g__Alistipes	9.90816	0.00562881	2.76866	0.173338	0.677162	0	11.271	4.85002	0.0201301	8.2793	5.30221	0.118411	0.689939	0.0868328
bac	Comb_sign	Ruminococcaceae_g__Subdoligranulum	3.74568	0.0139894	2.45754	0.553947	0.45671	0	4.57783	1.89028	0.0154448	2.19926	2.57684	0.393396	0.52473	0.0944283
bac	Effusion	Enterobacteriaceae_g__Klebsiella	1.08328	0.00575902	2.7612	0.411257	0.521332	0	0.78942	0.603237	0.195818	1.29869	0.516471	0.0138733	0.563039	0.0868328
bac	Effusion	Lachnospiraceae_g__Oribacterium	8.43245	0.0178226	2.36928	0.306703	0.579711	0	9.85809	4.39246	0.0286425	5.70734	6.0729	0.350077	0.602007	0.0990226
bac	Penetration	Enterobacteriaceae_g__Escherichia_Shigella	0.371968	0.0127144	2.49167	0.0117372	0.913727	0	0.384716	0.190081	0.0475888	0.351449	0.241164	0.148852	0.913727	0.0944283
bac	Penetration	Family_XIII_g___Eubacterium__nodatum_group	-7.66425	0.0103654	-2.5634	1.11959	0.290007	0.106816	-9.61286	3.51153	0.00820587	-2.52804	5.70107	0.658621	0.364195	0.0932883
bac	Penetration	Saccharimonadaceae_g__Saccharimonadaceae	-3.81257	0.00694925	-2.69927	1.24263	0.264965	0.195253	-5.23825	1.90544	0.00795394	-2.07371	2.10435	0.327305	0.348979	0.0868328
bac	Penetration	Saccharimonadales_g__Saccharimonadales	-10.2169	0.0183375	-2.35873	3.02364	0.082059	0.669273	-4.00388	5.61502	0.478664	-19.3477	6.80699	0.00564991	0.146625	0.0990226
bac	Stricture	Muribaculaceae_g__Muribaculaceae	19.9361	0.00663488	2.71464	0.62849	0.42791	0	26.2495	10.833	0.0185303	14.5671	9.98995	0.148612	0.502329	0.0868328
fecal	Comb_sign	X_4_Aminohippuric_acid	0.0197038	0.0184434	2.35659	0.766813	0.381205	0	0.0316992	0.0160485	0.0482446	0.0152349	0.00979555	0.119879	0.46351	0.0961197
fecal	Comb_sign	X_CDCA	-0.000136121	0.00696834	-2.69835	0.165161	0.684449	0	-0.000107875	8.58796e-05	0.209072	-0.000151001	6.2333e-05	0.0154148	0.739758	0.0809267
fecal	Comb_sign	X_Citrulline	0.000159517	0.00945283	2.59523	0.0800248	0.777264	0	0.000139459	9.38378e-05	0.137235	0.00017459	8.13451e-05	0.0318503	0.815365	0.0809267
fecal	Comb_sign	X_Dihomo_gamma_linolenic_acid	0.00139922	0.00500518	2.8067	0.0172656	0.89546	0	0.00147625	0.000769521	0.0550608	0.00134351	0.000654431	0.0400778	0.912516	0.0793298
fecal	Comb_sign	X_Dodecanoylcarnitine	-0.0420665	0.0130487	-2.48244	0.416673	0.518602	0	-0.0713571	0.0484374	0.140702	-0.0379816	0.0180887	0.0357518	0.596671	0.0930806
fecal	Comb_sign	X_DPA	0.00299839	0.0143873	2.44744	0.887207	0.346235	0	0.00193151	0.00166849	0.247011	0.00424652	0.00180465	0.0186178	0.435849	0.0931077
fecal	Comb_sign	X_Tetradecanoylcarnitine	-0.0405174	0.0165329	-2.39693	0.836937	0.360274	0	-0.085342	0.051831	0.0996517	-0.0351823	0.0178816	0.0491238	0.448248	0.0937132
fecal	Comb_sign	X_Tyrosine	8.87208e-05	0.00425458	2.85864	0.012462	0.911114	0	8.57429e-05	4.09247e-05	0.0361588	9.27518e-05	4.76139e-05	0.0514152	0.91971	0.0793298
fecal	Effusion	X_Citrulline	4.11467e-05	0.000339946	3.58279	0.155902	0.692958	0	3.78381e-05	1.42165e-05	0.0100455	4.73617e-05	1.94848e-05	0.0172507	0.741465	0.0363743
fecal	Effusion	X_gamma_Glutamylalanine	0.000129171	0.00784611	2.65862	0.02151	0.883398	0	0.000125831	5.36586e-05	0.0224694	0.000144372	0.000114471	0.210809	0.908881	0.0809267
fecal	Effusion	X_Isovalerylcarnitine	0.131673	0.0105885	2.55599	0.00297321	0.956515	0	0.133577	0.0622374	0.0360483	0.127529	0.0918055	0.168555	0.956515	0.0809267
fecal	Effusion	X_LCA_3S	0.000539165	0.0166407	2.39455	2.99283	0.0836339	0.665868	0.00115243	0.000419956	0.00806035	0.000291748	0.000266744	0.277272	0.15577	0.0937132
fecal	Effusion	X_TCDCA	0.00030973	0.0105667	2.55671	2.26711	0.132146	0.558909	0.000647173	0.000254758	0.0137743	0.00021113	0.00013771	0.129087	0.214237	0.0809267
fecal	Penetration	X_12_Tridecenoic_acid	-0.679641	0.00898752	-2.61253	0.781466	0.376693	0	-0.521019	0.316028	0.104626	-1.01305	0.458179	0.0298169	0.463289	0.0809267
fecal	Penetration	X_Aspartic_acid	-2.89841e-05	0.00378471	-2.89557	0.236111	0.627029	0	-3.61753e-05	1.78666e-05	0.047506	-2.56943e-05	1.20845e-05	0.0364913	0.684614	0.0793298
fecal	Penetration	X_Citric_acid	-5.14874e-05	0.00922963	-2.60343	1.99765	0.157544	0.499411	-0.00011571	4.95563e-05	0.02303	-3.93216e-05	2.15687e-05	0.0719352	0.244307	0.0809267
fecal	Penetration	X_Hippuric_acid	-0.00173815	0.0188646	-2.3482	0.620482	0.430868	0	-0.00170973	0.000741084	0.0246409	-0.0137029	0.0152074	0.37019	0.512254	0.0961197
fecal	Penetration	X_Mandelic_acid	-0.0821122	0.00170595	-3.13716	0.376442	0.539514	0	-0.0893373	0.0287011	0.00287719	-0.0464179	0.0637937	0.468916	0.607663	0.0793298
fecal	Penetration	X_Serine	-1.83285e-05	0.0147928	-2.43741	0.105419	0.745421	0	-1.49012e-05	1.29602e-05	0.25496	-2.00678e-05	9.23259e-06	0.032621	0.789703	0.0931077
fecal	Stricture	X_4_Hydroxyproline	-0.000252377	0.00355783	-2.91492	0.305467	0.580475	0	-0.000212229	0.000113018	0.0654339	-0.000309413	0.000134707	0.0241724	0.640318	0.0793298
blood	Comb_sign	X_Adipoylcarnitine	16.4878	0.0505742	1.95508	1.96433	0.161051	0.490922	34.9127	15.6186	0.0253961	8.90536	10.0194	0.374106	0.273443	0.0956356
blood	Comb_sign	X_Alanine	-0.00592884	0.0128132	-2.48892	1.98551	0.158811	0.496352	-0.00214855	0.00358773	0.549267	-0.00890917	0.00318559	0.00516255	0.271603	0.0475785
blood	Comb_sign	X_alpha_Ketoisovaleric_acid	-0.113974	0.00294335	-2.97359	1.51675	0.218111	0.340698	-0.174368	0.0622403	0.00508607	-0.0770789	0.0486475	0.113095	0.321131	0.025369
blood	Comb_sign	X_Arginine	0.0271088	0.00134873	3.2054	2.32261	0.127506	0.569451	0.0127841	0.012644	0.311978	0.0387058	0.0113767	0.000668463	0.251464	0.0199312
blood	Comb_sign	X_Citric_acid	-0.0299809	0.00291787	-2.97626	0.21762	0.640859	0	-0.0251436	0.0144566	0.0819902	-0.034546	0.0140441	0.0139004	0.708318	0.025369
blood	Comb_sign	X_DHA	-0.178649	0.024304	-2.25229	1.03342	0.309356	0.0323413	-0.293273	0.137859	0.0333922	-0.121927	0.0969789	0.208664	0.41081	0.0647373
blood	Comb_sign	X_Dimethylglycine	0.266092	0.0164005	2.39988	0.093303	0.760019	0	0.224199	0.176362	0.203642	0.293473	0.142579	0.0395598	0.817379	0.0545316
blood	Comb_sign	X_Dodecanoic_acid	-0.541014	0.00695774	-2.69886	0.384159	0.535386	0	-0.771774	0.422846	0.0679726	-0.474117	0.22767	0.0372993	0.614098	0.0334475
blood	Comb_sign	X_DPAn_6	-0.0982816	0.0527075	-1.93731	2.37426	0.12335	0.578816	-0.269018	0.121867	0.027281	-0.0624927	0.0557952	0.262698	0.249204	0.0987338
blood	Comb_sign	X_ePE_34_1_	-0.36988	0.0172498	-2.38134	2.90289	0.0884208	0.655516	-0.816863	0.30488	0.00737767	-0.213198	0.180506	0.237557	0.220499	0.0559566
blood	Comb_sign	X_Glucaric_acid	-15.6616	0.0101958	-2.56912	0.184756	0.667317	0	-13.3632	8.10881	0.0993546	-18.6489	9.2448	0.0436709	0.733497	0.0415116
blood	Comb_sign	X_Guanidoacetic_acid	-0.81623	0.0127216	-2.49147	0.0722544	0.788082	0	-0.711569	0.508852	0.161999	-0.890326	0.42815	0.0375741	0.831552	0.0475785
blood	Comb_sign	X_Histidine	-0.0165784	0.0468615	-1.98755	0.63598	0.42517	0	-0.00989471	0.0118243	0.4027	-0.0231987	0.0117681	0.0486878	0.514069	0.0920192
blood	Comb_sign	X_Homocitrulline	-3.52841	0.043534	-2.01855	1.07253	0.300374	0.0676288	-6.12278	3.05467	0.0450277	-2.26525	2.13146	0.287887	0.403532	0.0878895
blood	Comb_sign	X_Indolelactic_acid	-1.44404	0.00301328	-2.96638	0.514385	0.473247	0	-2.02409	0.943964	0.0320135	-1.23389	0.568183	0.0298828	0.560313	0.025369
blood	Comb_sign	X_Isocaproic_acid	-3.53068	0.0254952	-2.23382	1.53507	0.215353	0.348565	-6.96716	3.19237	0.0290768	-2.41475	1.81918	0.184382	0.318243	0.065209
blood	Comb_sign	X_Isocitric_acid	-1.04184	0.00541883	-2.78102	0.858291	0.354218	0	-0.68081	0.540564	0.20787	-1.37549	0.519656	0.00812294	0.447256	0.0300293
blood	Comb_sign	X_Ketoleucine	-0.0449497	0.00219397	-3.06264	0.913277	0.339247	0	-0.0636571	0.0244665	0.00927331	-0.0344337	0.0183438	0.0605011	0.433844	0.0230367
blood	Comb_sign	X_LPC_14_0_	-1.55255	0.0159102	-2.41097	0.0867039	0.76841	0	-1.22912	1.27326	0.334378	-1.66371	0.746456	0.0258263	0.821972	0.0544467
blood	Comb_sign	X_LPC_16_0_	-0.111584	0.00290219	-2.97791	0.307281	0.579353	0	-0.091684	0.0518916	0.0772554	-0.133264	0.0541638	0.0138786	0.653	0.025369
blood	Comb_sign	X_LPC_16_1_	-0.703103	0.0175944	-2.37405	0.00164783	0.96762	0	-0.723313	0.579286	0.211801	-0.695951	0.344604	0.043428	0.973224	0.0566143
blood	Comb_sign	X_LPC_18_1_	-0.181893	0.000363835	-3.56502	0.0800011	0.777296	0	-0.164812	0.079058	0.0370968	-0.194085	0.0667936	0.00366376	0.824843	0.013294
blood	Comb_sign	X_LPC_18_2_	-0.127909	9.41233e-05	-3.90526	0.141192	0.707099	0	-0.115583	0.0463565	0.0126546	-0.140197	0.0462833	0.00245277	0.770853	0.011555
blood	Comb_sign	X_LPC_18_3_	-3.47045	0.00128046	-3.22032	0.0369657	0.847535	0	-3.88944	2.43115	0.109635	-3.36798	1.20224	0.00508777	0.882941	0.0196502
blood	Comb_sign	X_LPC_20_0_	-14.1534	0.00902626	-2.61106	0.0831719	0.773044	0	-12.3822	8.19144	0.130634	-15.5332	7.22993	0.0316779	0.824718	0.0382334
blood	Comb_sign	X_LPC_20_1_	-9.53613	0.00444436	-2.84477	0.34517	0.55686	0	-6.99906	5.46672	0.200439	-11.0649	4.24361	0.00912239	0.633012	0.0269789
blood	Comb_sign	X_LPC_20_2_	-7.63065	0.000762873	-3.36593	0.0022405	0.962247	0	-7.76892	3.69768	0.0356385	-7.54737	2.86962	0.00853622	0.973224	0.0152193
blood	Comb_sign	X_LPC_20_4_	-0.245491	0.0246688	-2.24655	1.19916	0.27349	0.166083	-0.1345	0.149043	0.366831	-0.374503	0.160688	0.0197736	0.376284	0.0651845
blood	Comb_sign	X_LPC_22_5_	-4.25842	0.00246894	-3.02712	0.766547	0.381287	0	-3.02925	1.98744	0.12746	-5.49256	1.99147	0.00581472	0.469548	0.0246277
blood	Comb_sign	X_LPC_22_6_	-1.0314	0.00858912	-2.62799	0.484307	0.486478	0	-0.761266	0.551995	0.167858	-1.30755	0.558116	0.0191401	0.570162	0.0382334
blood	Comb_sign	X_LPC_28_0_	-78.9156	0.014825	-2.43663	3.10609	0.0780002	0.678051	-166.46	59.2987	0.00499837	-41.6991	38.6634	0.280803	0.209393	0.0528142
blood	Comb_sign	X_LPE_16_0_	-3.99856	0.000856939	-3.33372	0.383748	0.535604	0	-3.07401	1.91472	0.108391	-4.59569	1.53876	0.00282081	0.614098	0.0162818
blood	Comb_sign	X_LPE_18_1_	-2.899	0.000940699	-3.30769	0.00261088	0.959248	0	-2.96817	1.61274	0.0657021	-2.87	1.04408	0.00598058	0.973224	0.0170609
blood	Comb_sign	X_LPE_18_2_	-1.22106	0.00283588	-2.98499	0.000662822	0.97946	0	-1.23629	0.719265	0.085646	-1.21378	0.497331	0.0146635	0.97946	0.025369
blood	Comb_sign	X_Malic_acid	-0.587818	0.012481	-2.49824	1.00893	0.31516	0.00884981	-0.317338	0.357596	0.374854	-0.794328	0.312461	0.0110166	0.415012	0.047428
blood	Comb_sign	X_PC_32_2_	-0.291319	0.0266849	-2.2161	0.277039	0.598649	0	-0.168293	0.268166	0.530284	-0.330233	0.15082	0.0285545	0.672848	0.0672356
blood	Comb_sign	X_PC_34_4_	-0.994132	0.0267931	-2.21452	0.359023	0.549049	0	-0.569911	0.838322	0.496617	-1.16469	0.531551	0.0284439	0.625916	0.0672356
blood	Comb_sign	X_PC_36_6_	-2.82858	0.0214001	-2.30085	2.32807	0.127059	0.57046	-0.977947	1.72698	0.571205	-4.72982	1.75043	0.00689042	0.251464	0.0618742
blood	Comb_sign	X_PC_40_8_	-1.10499	0.00407428	-2.87235	0.369064	0.543515	0	-0.870004	0.54554	0.110766	-1.33743	0.542567	0.0137014	0.621382	0.0268847
blood	Comb_sign	X_PC_42_10_	-5.60522	0.00266732	-3.00368	0.108165	0.742242	0	-4.92004	2.79692	0.078562	-6.15496	2.50527	0.014018	0.800418	0.0253396
blood	Comb_sign	X_PC_42_3_	-15.006	0.0297827	-2.17297	0.0722718	0.788057	0	-11.9357	13.3461	0.371148	-16.1286	8.07009	0.0456559	0.831552	0.0715861
blood	Comb_sign	X_PC_42_9_	-12.5117	0.000651615	-3.40917	0.131941	0.716428	0	-14.5392	6.68031	0.0295231	-11.6352	4.3922	0.00807164	0.778896	0.0152193
blood	Comb_sign	X_PC_44_11_	-4.95709	0.000711893	-3.38496	1.91717	0.166169	0.478398	-8.83059	3.15765	0.0051648	-3.89563	1.65296	0.0184354	0.276256	0.0152193
blood	Comb_sign	X_PC_44_12_	-0.7466	0.000591228	-3.43561	1.99722	0.157588	0.499304	-1.33117	0.467251	0.00438655	-0.585254	0.245477	0.0171186	0.271603	0.0152193
blood	Comb_sign	X_PC_O_30_2_	-464.012	0.0100924	-2.57265	0.77107	0.379886	0	-706.569	329.898	0.032211	-360.598	215.408	0.0941263	0.469271	0.0415116
blood	Comb_sign	X_PC_O_34_2_	-2.42892	0.0196795	-2.3324	1.73866	0.187309	0.424843	-4.64243	1.97548	0.0187722	-1.57709	1.22548	0.198124	0.297754	0.0608691
blood	Comb_sign	X_PC_O_34_3_	-0.966831	0.00627845	-2.73287	1.22276	0.26882	0.182177	-1.48453	0.586812	0.0114119	-0.671219	0.443425	0.130098	0.373519	0.0321167
blood	Comb_sign	X_PC_O_42_3_	-8.67733	0.0504245	-1.95635	2.52141	0.11231	0.603396	-21.9385	9.45621	0.0203402	-4.93672	5.02223	0.32562	0.249204	0.0956356
blood	Comb_sign	X_PC_O_42_4_	-9.59723	0.0272705	-2.20762	0.920814	0.337261	0	-14.926	7.05246	0.0343084	-6.33148	5.521	0.251464	0.432692	0.0680057
blood	Comb_sign	X_PC_O_42_5_	-6.32018	0.00175642	-3.1286	2.14726	0.142825	0.53429	-12.4472	4.64367	0.00735215	-4.88998	2.24355	0.0292891	0.262992	0.020612
blood	Comb_sign	X_PC_O_44_4_	-26.7806	0.0202787	-2.32115	2.19115	0.138805	0.543619	-61.0211	25.8492	0.0182427	-18.262	12.8932	0.156657	0.260016	0.0616406
blood	Comb_sign	X_PC_O_44_5_	-4.60093	0.000650371	-3.40969	2.95164	0.0857904	0.661205	-9.50979	3.15986	0.00261624	-3.50611	1.49228	0.0187986	0.215285	0.0152193
blood	Comb_sign	X_PC_O_44_6_	-4.94451	0.00324956	-2.94309	1.87464	0.170945	0.466563	-9.14671	3.49889	0.00894429	-3.68535	1.91528	0.0543315	0.279255	0.0264607
blood	Comb_sign	X_PE_36_1_	-0.445761	0.04847	-1.97322	1.04685	0.306233	0.0447571	-0.0278763	0.466739	0.952374	-0.573605	0.258158	0.0262891	0.410023	0.0934277
blood	Comb_sign	X_PI_38_2_	-109.098	0.0352124	-2.10591	0.738384	0.390179	0	-47.6817	88.274	0.589089	-141.365	63.9833	0.0271466	0.47902	0.0802842
blood	Comb_sign	X_PI_40_5_	-137.156	0.037186	-2.08372	0.393579	0.530424	0	-86.2878	104.437	0.40868	-170.679	84.7815	0.0440978	0.613447	0.082313
blood	Comb_sign	X_Ricinoleic_acid	-12.9588	0.0403746	-2.0499	3.4987	0.0614171	0.714179	-36.8589	14.2559	0.00972296	-7.10858	7.05306	0.313515	0.190368	0.0862333
blood	Comb_sign	X_Shikimic_acid	-2.71928	0.0438346	-2.01567	2.27892	0.131143	0.561195	-0.805783	1.85113	0.663349	-4.88684	1.97019	0.0131237	0.253877	0.0878895
blood	Comb_sign	X_SM__OH__C22_1	-11.5334	0.00587683	-2.75458	1.03106	0.309909	0.0301263	-17.6756	7.3567	0.0162766	-8.59057	5.09218	0.0916011	0.41081	0.0308533
blood	Comb_sign	X_TG_56_5_	0.163217	0.00550898	2.77566	0.000838868	0.976894	0	0.164957	0.084084	0.0497838	0.16155	0.0822653	0.0495565	0.979348	0.0301107
blood	Comb_sign	X_Tryptophan	-0.0395163	0.00645142	-2.72391	3.57994	0.0584813	0.720666	-0.0949469	0.0326914	0.00368031	-0.025924	0.0161884	0.109291	0.190368	0.0321765
blood	Effusion	X_1_Methylhistidine	-0.0914712	0.017155	-2.38337	1.42134	0.233182	0.296441	-0.0541669	0.0495179	0.278528	-0.147592	0.060736	0.0172791	0.332285	0.0559566
blood	Effusion	X_2_2_Dimethylsuccinic_acid	-8.24473	0.0339456	-2.12072	3.31797	0.0685265	0.698611	-14.0336	5.02137	0.00702908	0.4182	6.14268	0.945887	0.196224	0.0787459
blood	Effusion	X_3__3_Hydroxyphenyl__3_hydroxypropanoic_acid	-4.64994	0.032112	-2.14301	3.8392	0.0500675	0.739529	-2.80213	2.36589	0.241091	-14.432	5.44353	0.0096243	0.179972	0.0753687
blood	Effusion	X_alpha_Ketoisovaleric_acid	-0.0220064	0.047036	-1.98598	2.96703	0.0849777	0.662963	-0.0375198	0.0142794	0.0109857	0.0014771	0.0175685	0.933201	0.214596	0.0920192
blood	Effusion	X_Cer_d16_1_22_0_	-0.828287	0.00175641	-3.1286	0.00523771	0.942306	0	-0.848187	0.381702	0.0301899	-0.809839	0.367518	0.0303615	0.959133	0.020612
blood	Effusion	X_Cer_d18_1_24_0_	-0.012588	0.0158242	-2.41295	0.269284	0.603812	0	-0.0152494	0.00731561	0.0415282	-0.00983426	0.00744155	0.189999	0.676745	0.0544467
blood	Effusion	X_Cer_d18_1_26_1_	-0.68719	0.0213835	-2.30114	3.37925	0.0660221	0.704076	-1.33982	0.463921	0.00544055	-0.22543	0.390227	0.565057	0.196224	0.0618742
blood	Effusion	X_Cer_d18_2_22_0_	-0.224648	0.000250243	-3.66201	0.504653	0.477463	0	-0.181125	0.0866988	0.0410932	-0.268284	0.0868123	0.00273004	0.563632	0.013294
blood	Effusion	X_Cer_d18_2_23_0_	-0.370511	0.00110753	-3.26168	0.0652345	0.798406	0	-0.342539	0.157793	0.0340511	-0.400604	0.163664	0.0165106	0.838326	0.0182017
blood	Effusion	X_Cer_d18_2_23_1_	-0.213082	0.00305192	-2.96246	0.245432	0.62031	0	-0.180357	0.0976569	0.0698724	-0.251883	0.106338	0.0202024	0.689425	0.025369
blood	Effusion	X_Cer_d18_2_24_2_	-0.276281	0.00748122	-2.67463	0.159238	0.689859	0	-0.314043	0.140089	0.0288187	-0.231285	0.152921	0.134266	0.754119	0.0351177
blood	Effusion	X_Citramalic_acid	-6.92895	0.0015128	-3.17222	0.0710109	0.789871	0	-6.13811	3.6849	0.101156	-7.35735	2.71209	0.00812821	0.831552	0.0204714
blood	Effusion	X_Citric_acid	-0.00788569	0.0116284	-2.52323	0.706905	0.400473	0	-0.0056795	0.00408074	0.169303	-0.0110153	0.00486028	0.0260617	0.488651	0.0450459
blood	Effusion	X_Citrulline	-0.0211189	0.00660395	-2.71618	2.61912	0.105583	0.618192	-0.00516928	0.0125531	0.68201	-0.0310461	0.00990359	0.0023865	0.243512	0.0325306
blood	Effusion	X_DHA	-0.0371848	0.0360865	-2.09595	1.46899	0.225505	0.319261	-0.0490816	0.0202756	0.0186409	0.00168001	0.0366468	0.963547	0.326001	0.0818096
blood	Effusion	X_ePE_36_4_	-0.0159579	0.0222206	-2.28658	1.71291	0.190608	0.416199	-0.00945944	0.008565	0.273967	-0.0287961	0.0120386	0.0190453	0.29942	0.0624092
blood	Effusion	X_ePE_38_4_	-0.0132534	0.0465533	-1.99034	1.08986	0.296502	0.0824515	-0.00759487	0.00858599	0.380043	-0.0217936	0.0105481	0.0419736	0.40214	0.0920192
blood	Effusion	X_ePE_38_5_	-0.0162809	0.0252288	-2.23788	1.8808	0.170243	0.468312	-0.00798059	0.00946352	0.402525	-0.028274	0.0113755	0.0149689	0.279255	0.065209
blood	Effusion	X_ePE_38_6_	-0.022263	0.00895331	-2.61383	0.851709	0.356069	0	-0.0158475	0.0109941	0.154833	-0.0318941	0.0134705	0.0202533	0.448175	0.0382334
blood	Effusion	X_ePE_40_5_	-0.13719	0.00642906	-2.72506	1.69689	0.192695	0.410686	-0.0662349	0.0741721	0.375553	-0.197803	0.0685536	0.00499421	0.299777	0.0321765
blood	Effusion	X_GLCA_3S	0.622804	0.00256352	3.01574	0.0484318	0.825815	0	0.652898	0.247688	0.0107458	0.554166	0.374064	0.142313	0.86483	0.0249474
blood	Effusion	X_Glucaric_acid	-4.455	0.00862549	-2.62655	0.995526	0.318395	0	-3.32545	2.03924	0.108366	-6.99055	3.05529	0.0247112	0.417894	0.0382334
blood	Effusion	X_Guanidoacetic_acid	-0.207921	0.0491476	-1.96731	1.61236	0.20416	0.379791	-0.0762102	0.148085	0.608761	-0.34466	0.150885	0.0249417	0.309734	0.0942783
blood	Effusion	X_LPC_16_0_	-0.0324913	0.00372167	-2.90084	0.0169443	0.896432	0	-0.0311649	0.0151423	0.0440792	-0.034094	0.0166444	0.0437221	0.924228	0.0268847
blood	Effusion	X_LPC_16_1_	-0.23389	0.012954	-2.48503	0.0388039	0.843838	0	-0.212158	0.145016	0.148866	-0.249707	0.123717	0.0468218	0.881391	0.0475785
blood	Effusion	X_LPC_17_0_	-0.712409	0.000347116	-3.57733	0.673512	0.41183	0	-0.598681	0.242616	0.0165739	-0.947275	0.348656	0.00803574	0.500976	0.013294
blood	Effusion	X_LPC_18_0_	-0.0338517	0.00423318	-2.86024	0.262208	0.608607	0	-0.0286848	0.0155528	0.0702408	-0.0409601	0.0182423	0.0274378	0.680208	0.0268847
blood	Effusion	X_LPC_18_1_	-0.0449165	0.0015392	-3.16719	0.980409	0.322098	0	-0.0314143	0.0196743	0.115764	-0.0595203	0.0204611	0.00466558	0.420716	0.0204714
blood	Effusion	X_LPC_18_2_	-0.0319094	0.000401881	-3.53885	0.570083	0.450226	0	-0.0250896	0.0127629	0.0541119	-0.0387058	0.0127408	0.00319446	0.537845	0.0133625
blood	Effusion	X_LPC_20_2_	-1.7337	0.0069407	-2.69968	0.416587	0.518645	0	-1.33373	0.892421	0.140463	-2.16324	0.924828	0.0217652	0.603322	0.0334475
blood	Effusion	X_LPC_20_4_	-0.0874776	0.0038328	-2.8916	3.05648	0.0804155	0.672827	-0.0460095	0.0384422	0.236235	-0.154934	0.0490302	0.00221053	0.21015	0.0268847
blood	Effusion	X_LPC_20_5_	-1.08487	0.009085	-2.60884	2.31545	0.128094	0.568119	-0.542713	0.547604	0.325768	-1.8234	0.639131	0.00548121	0.251464	0.0382334
blood	Effusion	X_LPC_22_5_	-0.968607	0.00487235	-2.81535	0.862616	0.353008	0	-0.715357	0.438995	0.10862	-1.37178	0.553902	0.0153211	0.447143	0.0281749
blood	Effusion	X_LPC_22_6_	-0.339966	0.00173687	-3.13189	1.53879	0.214798	0.350139	-0.245065	0.1328	0.0700911	-0.531025	0.188428	0.00605137	0.318243	0.020612
blood	Effusion	X_LPC_28_0_	-28.0576	0.00189329	-3.10648	3.64807	0.0561343	0.725882	-42.6605	11.8335	0.000649666	-7.67849	13.9792	0.584307	0.186647	0.0209839
blood	Effusion	X_LPC_28_1_	-19.6078	0.0003665	-3.5631	0.0204976	0.886156	0	-20.2119	6.93447	0.00505184	-18.5802	9.04394	0.0431179	0.916001	0.013294
blood	Effusion	X_LPE_16_0_	-1.16828	0.000720631	-3.38161	0.482524	0.487281	0	-0.897619	0.520748	0.0900873	-1.38107	0.461727	0.00367014	0.570162	0.0152193
blood	Effusion	X_LPE_22_6_	-1.08373	0.0452702	-2.00214	1.11354	0.291314	0.101964	-0.548418	0.741841	0.462727	-1.6932	0.791564	0.0354051	0.396704	0.090314
blood	Effusion	X_Maleic_acid	-6.36761	0.000752003	-3.36988	0.978158	0.322654	0	-8.11561	2.58731	0.00268336	-4.36963	2.76614	0.118029	0.420716	0.0152193
blood	Effusion	X_Methylcysteine	-0.100424	0.0107434	-2.55094	1.6777	0.19523	0.403947	-0.0347568	0.0641875	0.590245	-0.140019	0.0498424	0.00620669	0.299777	0.042875
blood	Effusion	X_Oxoadipic_acid	-10.5837	0.00878189	-2.62043	0.879239	0.34841	0	-14.0401	5.46816	0.01284	-6.4341	5.99138	0.286021	0.442725	0.0382334
blood	Effusion	X_PC_28_1_	-0.420957	0.00354025	-2.91646	0.403698	0.525185	0	-0.501568	0.192172	0.0115021	-0.316624	0.218627	0.151363	0.609154	0.0268847
blood	Effusion	X_PC_36_5_	-0.0311592	0.0188205	-2.34907	0.952947	0.32897	0	-0.0180513	0.0188745	0.342845	-0.0439506	0.0186453	0.020797	0.424787	0.0595983
blood	Effusion	X_PC_36_6_	-0.820353	0.018762	-2.35023	1.59107	0.207173	0.371493	-0.423121	0.470119	0.371827	-1.30836	0.521074	0.0140069	0.311932	0.0595983
blood	Effusion	X_PC_40_7_	-0.114473	0.000670884	-3.40121	0.792011	0.373493	0	-0.0908239	0.0428824	0.0384737	-0.152409	0.0543129	0.0062612	0.464248	0.0152193
blood	Effusion	X_PC_40_8_	-0.40727	0.00011584	-3.85477	1.98099	0.159286	0.495202	-0.271559	0.143038	0.0626077	-0.570213	0.156733	0.000478764	0.271603	0.011555
blood	Effusion	X_PC_42_10_	-2.13545	2.24944e-05	-4.23857	2.64155	0.104102	0.621434	-1.42536	0.666868	0.036793	-3.0797	0.768998	0.0001357	0.243512	0.00897525
blood	Effusion	X_PC_42_7_	-1.33331	0.0275675	-2.20339	1.50371	0.220102	0.334976	-0.540903	0.885295	0.543596	-2.02817	0.829011	0.0165635	0.321688	0.0683193
blood	Effusion	X_PC_42_9_	-3.29616	9.42224e-05	-3.90501	1.27672	0.25851	0.216743	-2.42773	1.14157	0.0377146	-4.34361	1.25373	0.000847315	0.363188	0.011555
blood	Effusion	X_PC_O_30_0_	-12.8801	0.0213322	-2.30205	0.947921	0.330249	0	-18.8569	8.30599	0.0269219	-7.9152	7.57033	0.298838	0.425063	0.0618742
blood	Effusion	X_PC_O_30_1_	-2.69085	0.013806	-2.46227	2.81069	0.093638	0.644216	-4.37347	1.48377	0.00460841	-0.695881	1.61564	0.667805	0.231492	0.0500783
blood	Effusion	X_PC_O_30_2_	-176.396	0.000300777	-3.61463	2.99121	0.0837176	0.665687	-257.623	67.7289	0.000345103	-88.6961	70.3761	0.21113	0.212945	0.013294
blood	Effusion	X_PC_O_32_1_	-1.05385	0.0169824	-2.38709	2.79482	0.0945695	0.642195	-1.84557	0.647442	0.0060343	-0.365823	0.603558	0.546115	0.231492	0.0559566
blood	Effusion	X_PC_O_32_2_	-7.26779	0.00400206	-2.878	1.83377	0.175683	0.454676	-11.9805	4.29981	0.00719332	-4.78637	3.12008	0.128867	0.283209	0.0268847
blood	Effusion	X_PC_O_34_2_	-0.680726	0.0364995	-2.09132	1.4848	0.223025	0.32651	-1.13384	0.49419	0.0254106	-0.333534	0.432591	0.442915	0.324769	0.0822786
blood	Effusion	X_PC_O_34_3_	-0.313305	0.00388239	-2.88756	1.2931	0.255477	0.226667	-0.427411	0.147789	0.0053806	-0.179893	0.159802	0.263567	0.360195	0.0268847
blood	Effusion	X_PC_O_34_4_	-7.57606	0.00910318	-2.60815	2.08267	0.14898	0.519846	-5.20383	3.33762	0.124402	-14.9838	5.89793	0.0129549	0.268973	0.0382334
blood	Effusion	X_PC_O_36_3_	-0.840502	0.0404151	-2.04948	0.785233	0.375546	0	-1.25686	0.623665	0.0485168	-0.523314	0.544346	0.339196	0.46535	0.0862333
blood	Effusion	X_PC_O_36_4_	-0.184785	0.0517506	-1.9452	1.81886	0.177449	0.450205	-0.313355	0.134582	0.0234011	-0.0571233	0.134106	0.671255	0.283209	0.0973985
blood	Effusion	X_PC_O_38_6_	-0.364995	0.00475508	-2.82317	0.0107349	0.917479	0	-0.377131	0.174456	0.0347763	-0.35021	0.192555	0.0725998	0.941065	0.0279011
blood	Effusion	X_PC_O_40_5_	-9.69414	0.00143472	-3.18757	0.464804	0.495387	0	-8.21306	3.73743	0.0319908	-12.5968	5.23217	0.0183041	0.577952	0.0204448
blood	Effusion	X_PC_O_40_6_	-2.06323	0.00370105	-2.90258	1.08617	0.297322	0.079333	-1.58354	0.846828	0.066538	-3.20734	1.30783	0.0163119	0.40214	0.0268847
blood	Effusion	X_PE_34_4_	-8.32174	0.0292623	-2.17993	0.955012	0.328447	0	-13.2914	6.35872	0.0409882	-5.52129	4.77333	0.250755	0.424787	0.0707616
blood	Effusion	X_PE_44_12_	-65.9043	0.00114046	-3.25337	1.55806	0.21195	0.358176	-45.9106	25.8249	0.0806847	-97.8824	32.6601	0.0036067	0.315552	0.0182017
blood	Effusion	X_Pentadecanoic_acid	-0.144496	0.0281304	-2.19546	0.483335	0.486916	0	-0.101187	0.0906217	0.268774	-0.192839	0.0957442	0.0472773	0.570162	0.0690379
blood	Effusion	X_PI_38_2_	-45.4138	0.00907814	-2.6091	2.16747	0.140958	0.538633	-14.9239	27.0531	0.583307	-66.9512	22.7371	0.00420661	0.262814	0.0382334
blood	Effusion	X_Pipecolic_acid	0.370696	0.0020091	3.08888	0.223435	0.636435	0	0.290251	0.208244	0.168694	0.410698	0.146847	0.00642897	0.705382	0.0216657
blood	Effusion	X_SM_d16_1_16_0_	-0.263047	0.00566563	-2.76653	0.330032	0.56564	0	-0.312973	0.128814	0.0182307	-0.203285	0.140934	0.152995	0.639693	0.0305485
blood	Effusion	X_SM_d16_1_17_0_	-0.277954	0.0213012	-2.3026	2.14505	0.14303	0.53381	-0.449289	0.168098	0.00975201	-0.0955217	0.173457	0.58334	0.262992	0.0618742
blood	Effusion	X_SM_d18_0_12_0_	-99.7933	0.00424496	-2.85936	0.00659698	0.935266	0	-96.7948	50.803	0.061703	-102.473	48.0276	0.035861	0.954401	0.0268847
blood	Effusion	X_SM_d18_0_14_0_	-3.28532	0.00864911	-2.62562	0.386703	0.534038	0	-4.01139	1.7114	0.0225298	-2.45146	1.83404	0.185035	0.614098	0.0382334
blood	Effusion	X_SM_d18_0_15_0_	-4.14432	0.0193584	-2.33856	1.93733	0.163958	0.483826	-6.40931	2.40596	0.00998306	-1.45805	2.62017	0.579404	0.274752	0.060819
blood	Effusion	X_SM_d18_2_14_0_	-3.31924	0.00188416	-3.10791	0.00902077	0.924333	0	-3.21138	1.55897	0.0439017	-3.41463	1.46606	0.0223139	0.945663	0.0209839
blood	Effusion	X_TG_49_3_	0.102789	0.0229541	2.2742	1.02651	0.310979	0.0258279	0.153133	0.067171	0.0263175	0.0611356	0.0610984	0.31996	0.410863	0.0628522
blood	Penetration	X_10Z_Nonadecenoic_acid	0.449777	0.000335746	3.58603	0.0279665	0.867188	0	0.462843	0.147769	0.00271862	0.416105	0.237218	0.0831489	0.901062	0.013294
blood	Penetration	X_Alanine	-0.00146533	0.00353134	-2.91725	2.4246	0.119444	0.587561	-0.000848945	0.000639536	0.189565	-0.00245779	0.000811508	0.00328371	0.249204	0.0268847
blood	Penetration	X_alpha_Linolenic_acid	0.0115134	0.019836	2.32944	1.56155	0.211438	0.359612	0.0166224	0.0064144	0.0120719	0.0040468	0.00775437	0.603165	0.315552	0.0608812
blood	Penetration	X_CE_20_5_	-0.000403059	0.032038	-2.14394	0.2563	0.612674	0	-0.00046985	0.000229672	0.0453256	-0.000267432	0.000327283	0.416224	0.68284	0.0753687
blood	Penetration	X_Cer_d16_1_23_0_	-0.892658	0.00892929	-2.61475	0.59436	0.440738	0	-1.11899	0.450263	0.0158537	-0.586593	0.523601	0.265854	0.530146	0.0382334
blood	Penetration	X_Cer_d18_2_23_0_	-0.196244	0.0100152	-2.5753	0.542084	0.46157	0	-0.156642	0.0932736	0.0984583	-0.275728	0.132141	0.0400294	0.549751	0.0415116
blood	Penetration	X_DPA	0.168497	0.00398503	2.87934	0.011712	0.91382	0	0.174427	0.0801722	0.0336687	0.161734	0.0856127	0.0624085	0.939727	0.0268847
blood	Penetration	X_gamma_Linolenic_acid	0.230742	0.00442425	2.84621	0.206995	0.649133	0	0.207705	0.0955834	0.0338764	0.289796	0.153036	0.0617984	0.715481	0.0269789
blood	Penetration	X_GCA	-0.0455975	0.0253394	-2.23619	0.00157478	0.968345	0	-0.0457775	0.0208892	0.0324495	-0.0419602	0.0938967	0.656142	0.973224	0.065209
blood	Penetration	X_GLCA_3S	0.335142	0.0110674	2.54056	0.117134	0.732164	0	0.31299	0.146939	0.0374202	0.427159	0.29948	0.157567	0.793841	0.043293
blood	Penetration	X_Indole_3_propionic_acid	0.0181014	0.0419315	2.0342	2.80413	0.0940219	0.643383	0.0226126	0.00929738	0.0181172	-0.0311188	0.0307105	0.3139	0.231492	0.0866874
blood	Penetration	X_LPC_20_5_	-0.860076	0.00105579	-3.27522	0.115052	0.734464	0	-0.808512	0.303428	0.00996548	-1.01394	0.524152	0.0565075	0.794177	0.0182017
blood	Penetration	X_LPC_22_5_	-0.61518	0.00541071	-2.78151	3.34216	0.0675257	0.700793	-0.377334	0.256596	0.146822	-1.30253	0.436204	0.00372507	0.196224	0.0300293
blood	Penetration	X_LPE_16_0_	-0.497236	0.0372804	-2.08268	2.415	0.120178	0.585921	-0.190432	0.309803	0.541166	-0.945915	0.374646	0.013503	0.249204	0.082313
blood	Penetration	X_LPE_18_3_	-8.78164	0.00538705	-2.78293	0.593357	0.441124	0	-11.2493	4.49666	0.0152034	-6.38735	4.4293	0.153093	0.530146	0.0300293
blood	Penetration	X_Mandelic_acid	-5.49461	0.0350939	-2.10727	2.15628	0.141988	0.536238	-2.23615	3.42386	0.516268	-9.99369	4.0232	0.0150274	0.262992	0.0802842
blood	Penetration	X_Myristoleic_acid	0.212735	0.00243295	3.03156	0.00192968	0.964962	0	0.215343	0.0919232	0.0226002	0.209092	0.108639	0.0577407	0.973224	0.0246277
blood	Penetration	X_Palmitoleic_acid	0.00733788	0.000202074	3.71641	0.722376	0.395366	0	0.00883775	0.00264814	0.00148104	0.00546028	0.00296289	0.0689585	0.483898	0.013294
blood	Penetration	X_PC_40_8_	-0.180247	0.0108531	-2.54739	1.21399	0.270544	0.176268	-0.130174	0.0840951	0.127078	-0.301628	0.130931	0.02377	0.373519	0.042875
blood	Penetration	X_PC_42_10_	-0.92393	0.00612365	-2.74109	3.31415	0.0686859	0.698263	-0.542576	0.396858	0.176844	-1.91129	0.638571	0.00364867	0.196224	0.0317316
blood	Penetration	X_PC_42_9_	-1.62176	0.00370266	-2.90244	0.0229821	0.879504	0	-1.56894	0.658491	0.0204878	-1.7576	1.05599	0.099848	0.911486	0.0268847
blood	Penetration	X_PC_O_42_3_	1.931	0.0413213	2.04029	2.31725	0.127946	0.568454	0.718168	1.23715	0.563824	3.64241	1.46959	0.015244	0.251464	0.0863204
blood	Penetration	X_PC_O_44_4_	5.45685	0.0205469	2.31621	1.47586	0.224424	0.322428	3.18508	3.00788	0.29403	9.06271	3.78951	0.0190674	0.325618	0.0616406
blood	Penetration	X_Phenyllactic_acid	-0.201682	0.0379674	-2.07521	1.82071	0.177229	0.450763	0.0970762	0.241802	0.68955	-0.259244	0.106137	0.016733	0.283209	0.0832361
blood	Penetration	X_Picolinic_acid	2.58161	0.0248644	2.2435	0.178025	0.673076	0	2.88641	1.35867	0.0379072	1.80824	2.16421	0.405854	0.737794	0.065209
blood	Penetration	X_Ricinoleic_acid	3.58682	0.00166167	3.14486	0.329517	0.565944	0	4.00829	1.35642	0.00451226	2.56979	2.1071	0.226118	0.639693	0.020612
blood	Penetration	X_Shikimic_acid	-0.570327	0.0424068	-2.02951	3.70519	0.0542435	0.730108	-0.212416	0.336963	0.530919	-1.38786	0.509268	0.00785386	0.186579	0.0867708
blood	Penetration	X_SM_d18_0_12_0_	-57.2538	0.015409	-2.42262	0.661519	0.416024	0	-42.2553	29.9762	0.163989	-81.8876	38.4167	0.0360362	0.50454	0.054067
blood	Stricture	X_Cer_d18_2_22_0_	-0.131484	0.03734	-2.08203	2.70314	0.100151	0.630059	-0.0284135	0.0889848	0.750641	-0.236079	0.0896399	0.0100951	0.239283	0.082313
blood	Stricture	X_Glutamine	0.0014014	0.0471346	1.98509	3.4824	0.0620245	0.712842	0.00257016	0.000943738	0.00852274	-8.35714e-05	0.00106377	0.937573	0.190368	0.0920192
blood	Stricture	X_Indole_3_propionic_acid	0.031508	0.0303982	2.16486	3.10593	0.0780078	0.678035	0.0417781	0.0156776	0.00995919	-0.0325531	0.039155	0.408167	0.209393	0.0721958
blood	Stricture	X_LPC_14_0_	-0.504224	0.0162385	-2.40351	2.19827	0.138165	0.545098	-0.0895118	0.349639	0.798847	-0.73751	0.262235	0.00615123	0.260016	0.0544467
blood	Stricture	X_LPE_18_3_	-11.5088	0.0107885	-2.54948	1.44568	0.229222	0.308284	-3.50706	8.04157	0.664371	-15.1905	5.45471	0.00664884	0.328992	0.042875
blood	Stricture	X_N_Acetylserine	-0.315925	0.0500599	-1.95945	1.44642	0.229103	0.30864	-0.152575	0.210815	0.472137	-0.546108	0.250254	0.0319546	0.328992	0.0955689
blood	Stricture	X_PC_30_0_	-0.183206	0.0124405	-2.4994	0.525426	0.468536	0	-0.0732009	0.168535	0.665656	-0.208869	0.0814024	0.0121109	0.556387	0.047428
blood	Stricture	X_PC_32_3_	-2.55021	0.0142366	-2.45124	0.0808472	0.776153	0	-1.77555	2.91635	0.545017	-2.66317	1.11365	0.019074	0.824843	0.0511749
blood	Stricture	X_PC_34_4_	-0.32163	0.0267908	-2.21455	0.969668	0.324763	0	-0.139674	0.235025	0.554626	-0.434038	0.184727	0.0211971	0.422086	0.0672356
blood	Stricture	X_PE_34_3_	-0.659905	0.0222509	-2.28606	0.0873691	0.767549	0	-0.181249	1.64489	0.91264	-0.675114	0.293216	0.0238446	0.821972	0.0624092
blood	Stricture	X_PE_36_5_	-0.738425	0.0401583	-2.05212	2.47465	0.115695	0.595903	0.715265	0.991678	0.473643	-0.958844	0.386154	0.0150646	0.249204	0.0862333
blood	Stricture	X_PE_40_7_	-0.357464	0.0331745	-2.12997	0.578194	0.447021	0	-0.186721	0.280334	0.50801	-0.452842	0.209521	0.033587	0.53562	0.0774071
blood	Stricture	X_PI_36_4_	-3.85482	0.0406985	-2.04659	2.45723	0.116985	0.593038	0.540063	3.37759	0.873519	-5.83838	2.26912	0.0118842	0.249204	0.08629
blood	Stricture	X_PI_38_6_	-19.0181	0.0438083	-2.01592	3.1451	0.0761553	0.682045	2.42578	15.3365	0.874872	-32.0714	11.9656	0.00888895	0.208123	0.0878895
blood	Stricture	X_Pyroglutamic_acid	0.0118363	0.0415908	2.03759	1.24529	0.264453	0.196977	0.018654	0.00843025	0.0308652	0.00567269	0.00801571	0.48114	0.36894	0.0864309
blood	Stricture	X_TG_46_2_	-0.131473	0.0299636	-2.17057	3.77265	0.0520971	0.734934	0.0890318	0.128674	0.491749	-0.194243	0.0686527	0.0058623	0.183953	0.0715897
blood	Stricture	X_TG_48_1_	-0.0488329	0.0282035	-2.19444	2.47829	0.115428	0.596496	0.0411634	0.0613458	0.50488	-0.0624694	0.0238794	0.0105872	0.249204	0.0690379
blood	Stricture	X_TG_52_0_	0.1214	0.020543	2.31628	1.03276	0.309512	0.0317193	0.0698995	0.0729051	0.341653	0.176486	0.0754003	0.0216793	0.41081	0.0616406
blood	Stricture	X_TG_54_3_	0.00371141	0.01618	2.40483	1.31045	0.252313	0.236905	0.00196059	0.00217279	0.370608	0.00549416	0.00219251	0.0141924	0.356996	0.0544467
blood	Stricture	X_TG_54_4_	0.00264611	0.0219023	2.29206	1.95238	0.16233	0.487805	0.00080967	0.00174934	0.645209	0.00406306	0.0015366	0.0098102	0.274448	0.0624092
blood	Stricture	X_TG_54_6_	0.000923355	0.0421518	2.03202	0.796208	0.37223	0	0.000463722	0.00068689	0.502293	0.00128104	0.000605941	0.0375421	0.464124	0.0866937
blood	Stricture	X_TG_56_2_	0.180425	0.00582222	2.75763	0.827028	0.363133	0	0.116638	0.0959191	0.22891	0.235927	0.0894736	0.0100079	0.45563	0.0308533
blood	Stricture	X_TG_56_4_	0.0844966	0.0196315	2.33332	2.30854	0.128665	0.566826	0.0268476	0.05245	0.610685	0.137011	0.0500596	0.00760167	0.251464	0.0608691

## Sheet: Sheet1
215 significant signals that presented consistent molecular trait-MRE correlations across BF1 and BF2 patients (FDR<0.1, Q P value>0.05), including nine bacterial associations, 20 fecal metabolic associations and 186 blood metabolic associations.
