# Supplementary material for: Multiomics reveals microbial metabolites as key actors in intestinal fibrosis in Crohn’s disease
Source: EMBO Mol Med. 2024 Sep 13;16(10):11. doi: 10.1038/s44321-024-00129-8 (PMC11473649; doi:10.1038/s44321-024-00129-8)
Supplement: Supplementary file 21 — Dataset EV8 [file 44321_2024_129_MOESM21_ESM.xlsx]

## Sheet: Sheet 1
type	img	bac/fecal/blood	integrate_effect	integrate_p	integrate_z	Qvalue	Qpvalue	I2value	group1_effect	group1_std	group1_p	group2_effect	group2_std	group2_p	FDR_QPvalue	FDR_integrate_p
bac	Penetration	Erysipelotrichaceae_g__Turicibacter	-4.96378	0.00804007	-2.65038	4.9098	0.0267047	0.796326	-7.3772	2.16654	0.00120631	2.17197	3.72538	0.56148	0.0848268	0.0868328
fecal	Stricture	X_2_Butenoic_acid	0.00194832	0.0051898	2.79501	4.04767	0.0442325	0.752944	0.002774	0.000808912	0.00112026	-0.000433679	0.00137393	0.753071	0.104727	0.0793298
blood	Comb_sign	X_alpha_Linolenic_acid	-0.0616443	0.0410583	-2.04294	4.33278	0.0373851	0.769201	-0.26088	0.10036	0.00933714	-0.0418439	0.0316382	0.185976	0.165741	0.08629
blood	Comb_sign	X_Myristic_acid	-0.207846	0.0482469	-1.97519	6.32544	0.0119018	0.841908	-1.26783	0.434396	0.003516	-0.141768	0.108459	0.191174	0.137116	0.0934277
blood	Comb_sign	X_PC_O_32_1_	-3.40396	0.0231561	-2.27085	4.84432	0.0277373	0.793573	-10.4973	3.55437	0.00314335	-1.86944	1.65318	0.258133	0.151449	0.0628522
blood	Comb_sign	X_PC_O_32_2_	-26.0426	0.00446267	-2.84346	4.52216	0.0334585	0.778867	-68.4373	21.9392	0.00181216	-17.095	10.079	0.0898685	0.15662	0.0269789
blood	Effusion	X_Aspartic_acid	0.0167744	0.0370698	2.08499	4.39719	0.0359982	0.772582	-0.00270851	0.0122903	0.826351	0.031383	0.0106424	0.00415425	0.161385	0.082313
blood	Penetration	X_Aspartic_acid	0.0145627	0.00727276	2.68409	5.43501	0.019737	0.816008	0.00373963	0.00714067	0.602477	0.0293449	0.00834514	0.000715763	0.138846	0.0345456
blood	Penetration	X_Citramalic_acid	-3.16164	0.0398326	-2.05548	4.2937	0.0382539	0.7671	0.085381	2.19577	0.969116	-6.2902	2.15534	0.00453926	0.167729	0.0862333
blood	Penetration	X_LPC_20_4_	-0.0549092	0.00456027	-2.83656	5.1666	0.0230252	0.806449	-0.0296741	0.0223154	0.188804	-0.131629	0.0389094	0.0011015	0.143259	0.0271574
blood	Penetration	X_LPC_22_6_	-0.142971	0.0410905	-2.04262	5.96363	0.014604	0.832317	-0.0522189	0.0792478	0.512548	-0.464912	0.149261	0.00253637	0.138545	0.08629
blood	Penetration	X_LPE_20_4_	-1.00946	0.0161215	-2.40615	4.17596	0.0410014	0.760534	-0.426244	0.507406	0.404333	-2.26972	0.745881	0.00314658	0.170045	0.0544467
blood	Penetration	X_Methylcysteine	-0.0550854	0.0434132	-2.01971	4.16496	0.0412683	0.759902	-0.00268566	0.0374581	0.943089	-0.114211	0.0397895	0.00521424	0.170045	0.0878895
blood	Penetration	X_PC_44_10_	2.4875	0.0252858	2.23701	5.14371	0.0233308	0.805588	0.683594	1.36716	0.618959	6.01325	1.91134	0.00230613	0.143259	0.065209
blood	Penetration	X_PC_O_44_3_	15.3114	0.0343866	2.11551	5.23792	0.0220997	0.809085	2.40962	9.17404	0.793746	36.5785	11.7785	0.00260815	0.143259	0.0793078
blood	Stricture	X_DAG_32_2_	-0.855807	0.0154477	-2.42171	4.2063	0.0402742	0.762261	0.0696446	0.573148	0.903705	-1.42342	0.448866	0.0021362	0.170045	0.054067
blood	Stricture	X_LPE_20_3_	-4.17921	0.0389771	-2.06443	5.49255	0.0190976	0.817935	0.380934	2.80788	0.892555	-9.11532	2.92133	0.00249446	0.138545	0.0849829
blood	Stricture	X_PC_32_1_	-0.0311065	0.0207029	-2.31336	4.03977	0.04444	0.752461	0.0058026	0.0227602	0.799667	-0.0508962	0.0166659	0.00304571	0.173839	0.0616453
blood	Stricture	X_PE_38_3_	-0.256448	0.00418867	-2.86359	10.6351	0.00110961	0.905972	0.0733695	0.135087	0.589122	-0.515058	0.119618	4.57889e-05	0.0981446	0.0268847
blood	Stricture	X_PE_38_5_	-0.118257	0.0223672	-2.28407	4.1105	0.0426178	0.756721	0.0137064	0.0831695	0.869674	-0.201755	0.0661568	0.00308482	0.170045	0.0624092
blood	Stricture	X_PE_40_5_	-0.466714	0.0243373	-2.25176	5.03815	0.0247949	0.801515	0.0905616	0.323419	0.780464	-0.855095	0.269998	0.00216322	0.145488	0.0647373
blood	Stricture	X_PI_38_2_	-50.0735	0.0035374	-2.91671	6.97574	0.0082622	0.856646	4.50131	26.8645	0.867515	-87.7462	22.3201	0.000175744	0.113376	0.0268847
blood	Stricture	X_PI_38_3_	-4.58084	0.047278	-1.9838	6.30678	0.0120277	0.841441	2.14223	3.53537	0.546918	-9.58273	3.04943	0.00233176	0.137116	0.0920192
blood	Stricture	X_TG_48_2_	-0.0687133	0.0129976	-2.48383	6.04186	0.0139706	0.834488	0.0451202	0.0539446	0.406353	-0.109333	0.0322242	0.00106711	0.138545	0.0475785
blood	Stricture	X_TG_48_3_	-0.0918285	0.0220634	-2.28928	7.60934	0.00580667	0.868583	0.0424386	0.0630727	0.503713	-0.183016	0.0519786	0.000705095	0.101743	0.0624092
blood	Stricture	X_TG_48_4_	-0.106227	0.0231502	-2.27095	4.63268	0.0313685	0.784142	0.0677829	0.0934027	0.470937	-0.164479	0.0540417	0.00314138	0.155621	0.0628522
blood	Stricture	X_TG_50_3_	-0.0326181	0.022947	-2.27432	11.7473	0.000609315	0.914874	0.0232997	0.0217224	0.287889	-0.0758301	0.0190957	0.000152854	0.0810389	0.0628522
blood	Stricture	X_TG_50_4_	-0.0604669	0.0236765	-2.26234	7.2196	0.00721117	0.861488	0.0266849	0.0420289	0.527978	-0.119645	0.0346328	0.000874897	0.110664	0.0638307
blood	Stricture	X_TG_50_5_	-0.123264	0.0285047	-2.19027	5.15629	0.0231624	0.806062	0.0515844	0.0953744	0.590674	-0.216665	0.0697071	0.00258703	0.143259	0.06935

## Sheet: Sheet1
29 associations between molecular traits and MRE features that exerted only in BF1 or BF2 group (Q P value <0.05), including one bacterial association, one fecal metabolic association and 27 blood metabolic associations.
