# Supplementary material for: Multiomics reveals microbial metabolites as key actors in intestinal fibrosis in Crohn’s disease
Source: EMBO Mol Med. 2024 Sep 13;16(10):11. doi: 10.1038/s44321-024-00129-8 (PMC11473649; doi:10.1038/s44321-024-00129-8)
Supplement: Supplementary file 22 — Dataset EV9 [file 44321_2024_129_MOESM22_ESM.xlsx]

## Sheet: Sheet 1
treat_name	mediator_name	target_name	Pvalue_direct	COEvalue_direct	Pvalue_mediate	COEvalue_mediate	Pvalue_combine	COEvalue_combine	ACME	ACME_lower	ACME_upper	ACME_p	Tatol_value	Tatol_lower	Tatol_upper	Tatol_p	FDR_ACME_p	FDR_Tatol_p
Actinomycetaceae_g__Actinomyces	X_Butyric_acid	Penetration	0.0338477	-2.54274	0.00241617	-78944.7	0.0418993	-1.2496e-05	0.986495	0.0269963	2.19542	0.042	-2.54274	-5.22304	0.281299	0.078	0.0880645	0.169
Family_XIII_g___Eubacterium__nodatum_group	X_7_DHCA	Penetration	0.00820587	-9.61286	0.0347895	25991.2	0.007551	0.000100596	2.6146	0.177597	7.18535	0.022	-9.61286	-17.4963	-0.980796	0.024	0.0595833	0.135417
Family_XIII_g___Eubacterium__nodatum_group	X_CDCA	Penetration	0.00820587	-9.61286	8.05157e-06	143664	0.00190347	4.74349e-05	6.81468	1.29047	12.8618	0.01	-9.61286	-17.5118	-0.243656	0.046	0.0458824	0.135417
Erysipelotrichaceae_g__Solobacterium	X_Butyric_acid	Penetration	0.0195039	-4.26744	0.00241639	-120852	0.0320247	-1.30342e-05	1.57522	0.396503	3.69372	0.008	-4.26744	-7.03406	-0.406676	0.024	0.0458824	0.135417
Enterobacteriaceae_g__Escherichia_Shigella	X_Isocitric_acid	Penetration	0.0475888	0.384716	0.00666521	205.966	0.0204385	-0.000782291	-0.161125	-0.488663	-0.0326617	0.002	0.384716	-0.0885092	0.826114	0.112	0.0458824	0.208
Carnobacteriaceae_g__Granulicatella	X_Nicotinic_acid	Effusion	0.0297557	4.15347	0.00345586	-2658.51	0.00231378	0.000832056	-2.21203	-4.45292	-0.449506	0.012	4.15347	-3.87731	6.96719	0.274	0.0458824	0.274
Carnobacteriaceae_g__Granulicatella	X_N_Acetyaspartic_acid	Effusion	0.0297557	4.15347	0.0283397	10234.4	0.0119057	-0.000133281	-1.36406	-3.94796	-0.0719487	0.036	4.15347	-4.62223	6.932	0.224	0.0835714	0.268667
Carnobacteriaceae_g__Granulicatella	X_Glutaric_acid	Effusion	0.0297557	4.15347	0.0101068	-1834.52	0.0102459	0.000896585	-1.6448	-3.26153	-0.391262	0.016	4.15347	-3.91896	7.0816	0.266	0.052	0.274
Carnobacteriaceae_g__Granulicatella	X_Phenylpyruvic_acid	Effusion	0.0297557	4.15347	0.000339892	1474.39	0.0264432	-0.0013913	-2.05132	-4.86207	-0.488392	0.012	4.15347	-4.25216	6.94903	0.266	0.0458824	0.274
Carnobacteriaceae_g__Granulicatella	X_Acetylglycine	Effusion	0.0297557	4.15347	0.000247062	36036.5	0.0327338	-5.62628e-05	-2.02752	-4.194	-0.434353	0.004	4.15347	-4.3213	6.95194	0.248	0.0458824	0.268667
Carnobacteriaceae_g__Granulicatella	X_Isovaleric_acid	Effusion	0.0297557	4.15347	0.00108874	-22819.5	0.0188261	8.56721e-05	-1.95499	-4.51315	-0.251419	0.026	4.15347	-4.23574	6.74368	0.246	0.0676	0.268667
Carnobacteriaceae_g__Granulicatella	X_Valeric_acid	Effusion	0.0297557	4.15347	0.0258645	-22924.4	0.0129778	5.98176e-05	-1.37128	-3.16534	-0.134104	0.04	4.15347	-4.42597	6.89054	0.266	0.0866667	0.274
Carnobacteriaceae_g__Granulicatella	X_Methylsuccinic_acid	Effusion	0.0297557	4.15347	0.00712677	-815.253	0.014081	0.00202894	-1.6541	-3.15586	-0.411529	0.012	4.15347	-4.54856	6.87775	0.27	0.0458824	0.274
Carnobacteriaceae_g__Granulicatella	X_Glutarylcarnitine	Effusion	0.0297557	4.15347	0.00117566	21.3637	0.0218459	-0.088779	-1.89665	-4.452	-0.619541	0.008	4.15347	-4.05073	7.02444	0.222	0.0458824	0.268667
Carnobacteriaceae_g__Granulicatella	X_Adipoylcarnitine	Effusion	0.0297557	4.15347	8.47677e-07	26.4507	0.0142271	-0.123437	-3.265	-8.08903	-1.09765	0.02	4.15347	-3.84871	6.8114	0.24	0.0565217	0.268667
Lachnospiraceae_g__Oribacterium	X_Arginine	Effusion	0.0286425	9.85809	0.0282874	43946.1	0.0237012	-6.6155e-05	-2.90725	-11.588	-0.541896	0.014	9.85809	-9.33301	18.6159	0.198	0.0505556	0.268667
Lachnospiraceae_g__Oribacterium	X_Lactic_acid	Effusion	0.0286425	9.85809	6.32837e-05	486987	0.042718	-1.03006e-05	-5.01624	-13.3011	-0.85741	0.02	9.85809	-11.2874	19.1764	0.24	0.0565217	0.268667
Lachnospiraceae_g__Oribacterium	X_Nicotinic_acid	Effusion	0.0286425	9.85809	0.013038	-5376.7	0.0043889	0.000765444	-4.11556	-14.3038	-0.693558	0.012	9.85809	-9.27178	19.0358	0.238	0.0458824	0.268667
Lachnospiraceae_g__Oribacterium	X_Phenylpyruvic_acid	Effusion	0.0286425	9.85809	0.000527561	3374.92	0.0294061	-0.0013558	-4.57572	-16.9765	-1.4502	0.01	9.85809	-9.13763	18.6672	0.196	0.0458824	0.268667
Lachnospiraceae_g__Oribacterium	X_Acetylglycine	Effusion	0.0286425	9.85809	0.000143023	87779.1	0.0274497	-5.85105e-05	-5.136	-13.0145	-1.42398	0.012	9.85809	-10.7299	18.7828	0.23	0.0458824	0.268667
Lachnospiraceae_g__Oribacterium	X_Valeric_acid	Effusion	0.0286425	9.85809	0.0416695	-49581.1	0.0158268	5.77403e-05	-2.86283	-9.73252	-0.187273	0.034	9.85809	-9.45538	20.0506	0.232	0.0835714	0.268667
Lachnospiraceae_g__Oribacterium	X_Adipoylcarnitine	Effusion	0.0286425	9.85809	1.85812e-05	55.551	0.0310447	-0.103696	-5.7604	-20.6791	-2.49393	0.016	9.85809	-10.1766	18.4507	0.212	0.052	0.268667
Lachnospiraceae_g___Ruminococcus__gnavus_group	X_Fumaric_acid	Effusion	0.0335905	-1.13497	0.0318219	-440.828	0.0193312	-0.000790444	0.34845	0.00698095	0.941181	0.038	-1.13497	-2.0405	-0.283831	0.014	0.0851724	0.135417
Lachnospiraceae_g___Ruminococcus__gnavus_group	X_Cinnamic_acid	Effusion	0.0335905	-1.13497	0.0480849	-2.1431	0.00534542	0.175978	-0.377137	-0.918506	-0.0131746	0.036	-1.13497	-1.96367	-0.292311	0.01	0.0835714	0.135417
Rikenellaceae_g__Alistipes	X_Azelaic_acid	Comb_sign	0.0201301	11.271	0.013496	160.348	0.028868	-0.0283679	-0.13964	-0.361635	-0.000229814	0.048	0.714534	0.231827	0.860234	0.04	0.0955882	0.135417
Lachnospiraceae_g__Blautia	X_Fructose	Comb_sign	0.0357413	4.0018	0.00323132	-2004.16	0.00515499	0.00143658	-0.140335	-0.515083	-0.0180527	0.008	0.686776	-0.0910587	0.93988	0.076	0.0458824	0.169
Lachnospiraceae_g___Eubacterium__oxidoreducens_group	X_Azelaic_acid	Comb_sign	0.0228974	66.0118	0.0170849	964.944	0.0223236	-0.0341429	-0.128602	-0.203007	-0.0605893	0.018	0.742797	0.586508	0.862297	0.036	0.0557143	0.135417
Lachnospiraceae_g___Eubacterium__oxidoreducens_group	X_Sebacic_acid	Comb_sign	0.0228974	66.0118	0.0189643	240.939	0.0317495	-0.160119	-0.142953	-0.321835	-0.0671031	0.012	0.714095	0.35633	0.855249	0.044	0.0458824	0.135417
Ruminococcaceae_g__uncultured	X_Azelaic_acid	Comb_sign	0.0443162	52.4624	0.000207905	1312.96	0.014738	-0.038496	-0.162589	-0.43076	-0.0632317	0.01	0.674821	0.0682223	0.86267	0.05	0.0458824	0.135417
Ruminococcaceae_g__uncultured	X_Sebacic_acid	Comb_sign	0.0443162	52.4624	1.6483e-05	379.093	0.0203331	-0.207514	-0.155363	-0.697692	-0.0718762	0.006	0.689274	-0.395385	0.852896	0.244	0.0458824	0.268667
Ruminococcaceae_g__uncultured	X_Pimelic_acid	Comb_sign	0.0443162	52.4624	0.000324838	657.003	0.0382031	-0.0881256	-0.131157	-0.666974	-0.060241	0.012	0.737686	-0.333949	0.864034	0.092	0.0458824	0.185152
Ruminococcaceae_g__uncultured	X_Suberic_acid	Comb_sign	0.0443162	52.4624	0.00302759	568.658	0.00873961	-0.0936385	-0.13802	-0.209912	-0.0611954	0.006	0.723961	0.580176	0.875086	0.032	0.0458824	0.135417

## Sheet: Sheet1
The significant mediation effects of fecal metabolites between gut bacteria and MRE features in BF1 patients.
