# Supplementary material for: Multiomics reveals microbial metabolites as key actors in intestinal fibrosis in Crohn’s disease
Source: EMBO Mol Med. 2024 Sep 13;16(10):11. doi: 10.1038/s44321-024-00129-8 (PMC11473649; doi:10.1038/s44321-024-00129-8)
Supplement: Supplementary file 23 — Dataset EV10 [file 44321_2024_129_MOESM23_ESM.xlsx]

## Sheet: Sheet 1
treat_name	mediator_name	target_name	Pvalue_direct	COEvalue_direct	Pvalue_mediate	COEvalue_mediate	Pvalue_combine	COEvalue_combine	ACME	ACME_lower	ACME_upper	ACME_p	Tatol_value	Tatol_lower	Tatol_upper	Tatol_p	FDR_ACME_p	FDR_Tatol_p
Lachnospiraceae_g__Marvinbryantia	X_Creatine	Stricture	0.0263546	-20.3426	0.00230629	-124821	0.0243233	-5.6012e-05	6.99148	0.272188	13.9892	0.04	-20.3426	-42.5473	-2.20646	0.028	0.067027	0.03472
Lachnospiraceae_g__Marvinbryantia	X_alpha_Aminobutyric_acid	Stricture	0.0263546	-20.3426	0.0232493	-136194	0.0149226	-4.06827e-05	5.54075	1.35085	10.8396	0.016	-20.3426	-44.1773	-3.8683	0.02	0.0516667	0.0288372
Lachnospiraceae_g__Marvinbryantia	X_7_DHCA	Stricture	0.0263546	-20.3426	0.00439106	-58725.6	0.0242143	-0.000110954	6.51581	0.327298	15.4812	0.044	-20.3426	-43.0469	-3.00016	0.022	0.0704545	0.031
Lachnospiraceae_g__Marvinbryantia	X_CA	Stricture	0.0263546	-20.3426	5.43121e-05	-50516.5	0.0184718	-0.000195742	9.88818	1.94181	17.2157	0.018	-20.3426	-44.0501	-1.29727	0.032	0.0516667	0.037434
Lachnospiraceae_g__Marvinbryantia	X_1_Methylhistidine	Stricture	0.0263546	-20.3426	0.027321	-3724.1	0.0155999	-0.00143642	5.34936	0.477315	10.2619	0.028	-20.3426	-43.3378	-3.29154	0.028	0.0578667	0.03472
Lachnospiraceae_g__Marvinbryantia	X_4_Hydroxyproline	Stricture	0.0263546	-20.3426	0.0258207	-16220.9	0.00281804	-0.00040768	6.61295	0.989564	13.7243	0.018	-20.3426	-45.2428	-2.96407	0.026	0.0516667	0.0342979
Lachnospiraceae_g___Eubacterium__hallii_group	X_Creatine	Stricture	0.00207287	-2.9136	0.0179778	-10262.2	0.0200775	-5.49185e-05	0.563587	0.0894248	1.49543	0.026	-2.9136	-6.24535	-1.01585	0	0.0555862	0
Lachnospiraceae_g___Eubacterium__hallii_group	X_Glycine	Stricture	0.00207287	-2.9136	0.0245469	-53153.7	0.0274971	-9.55361e-06	0.50781	0.0401408	1.37806	0.034	-2.9136	-6.37232	-0.856879	0.004	0.067027	0.00855172
Lachnospiraceae_g___Eubacterium__ventriosum_group	X_Glycine	Stricture	0.0196699	-14.4537	0.00944615	-394953	0.0380936	-9.32507e-06	3.68296	0.581354	8.28198	0.026	-14.4537	-24.7346	-1.11392	0.032	0.0555862	0.037434
Lachnospiraceae_g__Marvinbryantia	X_Methylmalonic_acid	Penetration	0.0454581	-14.4409	0.0160984	-78362.1	0.00895708	6.35902e-05	-4.98306	-11.4063	-0.953993	0.008	-14.4409	-27.5809	-5.40204	0.004	0.0381538	0.00855172
Lachnospiraceae_g__Marvinbryantia	X_2_Hydroxybutyric_acid	Penetration	0.0454581	-14.4409	0.0483389	-17784.7	0.0244232	0.000197824	-3.51825	-9.12104	-0.628642	0.01	-14.4409	-28.5296	-4.07206	0.01	0.0413333	0.0158974
Lachnospiraceae_g__Marvinbryantia	X_Malonic_acid	Penetration	0.0454581	-14.4409	0.0348139	-6152.14	0.0429536	0.000552438	-3.39867	-6.97849	-0.16204	0.048	-14.4409	-28.2365	-5.54216	0	0.0704545	0
Lachnospiraceae_g__Marvinbryantia	X_Ricinoleic_acid	Penetration	0.0454581	-14.4409	0.04038	-6391.78	0.0286786	-0.00055659	3.5576	0.208183	8.3496	0.04	-14.4409	-28.196	-4.65022	0.002	0.067027	0.0062
Lachnospiraceae_g__Marvinbryantia	X_Succinic_acid	Penetration	0.0454581	-14.4409	0.0101908	-82453.2	0.00824407	6.53492e-05	-5.38826	-12.2898	-1.16378	0.006	-14.4409	-29.3974	-5.05012	0.002	0.0381538	0.0062
Burkholderiaceae_g__Sutterella	X_p_Hydroxymandelic_acid	Penetration	0.0275195	-12.5466	0.0438362	-59.6278	0.0226854	0.0479745	-2.86062	-6.3102	-0.966441	0.008	-12.5466	-28.7093	-4.2361	0.008	0.0381538	0.0141714
Bifidobacteriaceae_g__Bifidobacterium	X_Succinic_acid	Effusion	0.0213235	-1.08761	0.0137431	-4161.91	0.0477099	6.11195e-05	-0.254374	-0.675761	-0.0105771	0.038	-1.08761	-2.00645	-0.342275	0.004	0.067027	0.00855172
Bifidobacteriaceae_g__Bifidobacterium	X_2_2_Dimethyladipic_acid	Effusion	0.0213235	-1.08761	0.0220199	12.0609	0.00601313	-0.0268272	-0.323559	-0.820291	-0.0927993	0.01	-1.08761	-2.05419	-0.335336	0.004	0.0413333	0.00855172
Lachnospiraceae_g__Fusicatenibacter	X_2_2_Dimethyladipic_acid	Effusion	0.00965028	-5.40768	4.54813e-05	92.1837	0.0192113	-0.0244643	-2.25521	-5.20018	-0.858536	0.002	-5.40768	-8.87782	-2.37497	0	0.0177143	0
Lachnospiraceae_g__Fusicatenibacter	X_12_KetoLCA	Effusion	0.00965028	-5.40768	0.00354436	2275.17	0.0146901	-0.000719024	-1.6359	-3.81798	-0.241985	0.026	-5.40768	-8.78593	-2.33907	0	0.0555862	0
Lachnospiraceae_g__Marvinbryantia	X_7_DHCA	Effusion	0.000714385	-29.8624	0.00439106	-58725.6	0.0352332	-9.80618e-05	5.75873	1.13346	11.7151	0.008	-29.8624	-44.4791	-18.6762	0	0.0381538	0
Lachnospiraceae_g__Marvinbryantia	X_CA	Effusion	0.000714385	-29.8624	5.43121e-05	-50516.5	0.0280441	-0.00017268	8.72318	0.816205	17.0086	0.036	-29.8624	-44.1956	-19.4315	0	0.067027	0
Lachnospiraceae_g__Marvinbryantia	X_CDCA	Effusion	0.000714385	-29.8624	0.00124693	-144575	0.0161635	-5.17136e-05	7.47652	2.05326	14.7847	0.004	-29.8624	-43.8123	-18.2357	0	0.031	0
Lachnospiraceae_g__Marvinbryantia	X_2_2_Dimethyladipic_acid	Effusion	0.000714385	-29.8624	0.00458316	281.732	0.0169153	-0.0229797	-6.47412	-20.2783	-2.82261	0	-29.8624	-43.9995	-18.9911	0	0	0
Lachnospiraceae_g__Roseburia	X_Pyruvic_acid	Effusion	0.0122548	-4.82583	0.0372361	-2995.78	0.0286303	0.000320068	-0.958854	-2.80607	-0.179356	0.018	-4.82583	-14.1743	-2.52157	0	0.0516667	0
Lachnospiraceae_g__Roseburia	X_Succinic_acid	Effusion	0.0122548	-4.82583	0.0281876	-15221.4	0.0458676	6.0785e-05	-0.925233	-3.37489	-0.0200698	0.04	-4.82583	-15.0639	-2.51347	0.002	0.067027	0.0062
Lachnospiraceae_g__Roseburia	X_2_2_Dimethyladipic_acid	Effusion	0.0122548	-4.82583	0.00579565	59.0143	0.00900841	-0.025782	-1.52151	-7.74871	-0.545158	0	-4.82583	-13.7294	-2.31141	0	0	0
Lachnospiraceae_g__Roseburia	X_12_KetoLCA	Effusion	0.0122548	-4.82583	0.00276241	2147.58	0.0144196	-0.000724827	-1.55663	-5.75391	-0.375274	0.012	-4.82583	-13.6981	-2.44284	0	0.0465	0
Lachnospiraceae_g___Eubacterium__ventriosum_group	X_2_2_Dimethyladipic_acid	Effusion	0.0092376	-15.7852	0.00133539	214.561	0.0125659	-0.0250146	-5.36716	-17.7139	-2.49811	0	-15.7852	-25.2561	-7.08456	0.004	0	0.00855172
Ruminococcaceae_g__Ruminococcaceae_UCG_005	X_UDCA	Effusion	0.0239783	-12.3487	0.0450462	-36849.6	0.0142623	-7.95011e-05	2.92959	0.990189	5.92347	0.002	-12.3487	-20.2235	-5.02095	0.01	0.0177143	0.0158974
Ruminococcaceae_g__Ruminococcaceae_UCG_005	X_Pentadecanoic_acid	Effusion	0.0239783	-12.3487	0.00151604	2120.39	0.0472443	-0.00181525	-3.84904	-11.3749	-0.111561	0.04	-12.3487	-19.9948	-5.33223	0.004	0.067027	0.00855172
Ruminococcaceae_g__Ruminococcaceae_UCG_005	X_12_KetoLCA	Effusion	0.0239783	-12.3487	7.94708e-07	9573.28	0.0241531	-0.000741562	-7.09918	-14.8094	-1.38744	0.02	-12.3487	-20.7706	-5.66217	0.01	0.0516667	0.0158974
Ruminococcaceae_g__Ruminococcaceae_UCG_013	X_2_2_Dimethyladipic_acid	Effusion	0.0104386	-5.21976	5.07558e-06	99.3197	0.0228546	-0.0244407	-2.42745	-4.99262	-1.35572	0	-5.21976	-8.10409	-2.06648	0.006	0	0.0112727
Ruminococcaceae_g__Ruminococcaceae_UCG_013	X_12_KetoLCA	Effusion	0.0104386	-5.21976	0.000475875	2628.66	0.0196263	-0.000705143	-1.85358	-4.29596	-0.343867	0.022	-5.21976	-7.98006	-2.25723	0.004	0.05456	0.00855172
Ruminococcaceae_g__Ruminococcus_2	X_2_2_Dimethyladipic_acid	Effusion	0.0123615	-8.28087	0.0380263	76.9997	0.00582541	-0.0266122	-2.04913	-8.22709	-1.04812	0	-8.28087	-18.2678	-4.7318	0	0	0
Erysipelotrichaceae_g__Solobacterium	X_Sebacic_acid	Effusion	0.0307853	8.9232	0.0189936	-68.0821	0.0395904	-0.0323077	2.19958	0.304554	5.30549	0.026	8.9232	0.288751	19.2711	0.042	0.0555862	0.0434
Bacteroidaceae_g__Bacteroides	X_Glutamine	Comb_sign	0.0363833	3.26554	0.0160704	-9485.54	0.0393414	0.000136138	-0.147783	-0.404	-0.0146663	0.02	0.389385	-0.132815	0.620227	0.124	0.0516667	0.124
Lactobacillaceae_g__Lactobacillus	X_alpha_Linolenic_acid	Comb_sign	0.0457787	-3.62559	1.90567e-06	3733.88	0.0232803	-0.000661948	-0.330463	-0.642903	-0.0323746	0.02	-0.649686	-0.788642	-0.126549	0.036	0.0516667	0.0398571
Lachnospiraceae_g___Ruminococcus__torques_group	X_alpha_Linolenic_acid	Comb_sign	0.0240114	11.226	0.0287504	-4921.38	0.0236651	-0.000619038	0.209016	0.0997903	0.440746	0.008	0.481333	0.326542	0.646113	0.008	0.0381538	0.0141714
Lachnospiraceae_g___Ruminococcus__torques_group	X_Indole_3_carboxaldehyde	Comb_sign	0.0240114	11.226	0.000997757	111.906	0.0172921	-0.0399491	-0.22299	-0.305948	-0.0680079	0.018	0.539247	0.36074	0.655637	0	0.0516667	0

## Sheet: Sheet1
The significant mediation effects of fecal metabolites between gut bacteria and MRE features in BF2 patients.
