# Supplementary material for: Multiomics reveals microbial metabolites as key actors in intestinal fibrosis in Crohn’s disease
Source: EMBO Mol Med. 2024 Sep 13;16(10):11. doi: 10.1038/s44321-024-00129-8 (PMC11473649; doi:10.1038/s44321-024-00129-8)
Supplement: Supplementary file 24 — Dataset EV11 [file 44321_2024_129_MOESM24_ESM.xlsx]

## Sheet: Sheet 1
treat_name	mediator_name	target_name	Pvalue_direct	COEvalue_direct	Pvalue_mediate	COEvalue_mediate	Pvalue_combine	COEvalue_combine	ACME	ACME_lower	ACME_upper	ACME_p	Tatol_value	Tatol_lower	Tatol_upper	Tatol_p	FDR_ACME_p	FDR_Tatol_p
Enterococcaceae_g__Enterococcus	X_Adipoylcarnitine	Stricture	0.00885104	2.21924	0.00472585	-0.0683769	0.00163128	14.1279	-0.966022	-2.16937	-0.377198	0	2.21924	-0.828195	3.84782	0.12	0	0.1525
Erysipelotrichaceae_g__Turicibacter	X_Palmitoleic_acid	Penetration	0.00120631	-7.3772	0.0152258	-256.114	0.0147877	0.00668425	-1.71193	-4.28386	-0.134429	0.034	-7.3772	-13.4947	-2.12816	0.008	0.109379	0.0443636
Enterobacteriaceae_g__Escherichia_Shigella	X_GLCA_3S	Penetration	0.0475888	0.384716	0.0276835	-0.366511	0.00397304	0.432842	-0.158641	-0.365937	-0.0141237	0.014	0.384716	-0.110253	0.837364	0.124	0.109379	0.154367
Enterobacteriaceae_g__Escherichia_Shigella	X_Palmitoleic_acid	Penetration	0.0475888	0.384716	0.00307052	25.5768	0.00834945	0.00781633	0.199917	0.0433394	0.426029	0.002	0.384716	-0.115248	0.848076	0.12	0.061	0.1525
Enterobacteriaceae_g__Escherichia_Shigella	X_alpha_Linolenic_acid	Penetration	0.0475888	0.384716	0.0172253	8.89708	0.0428531	0.0138625	0.123336	0.0024793	0.364434	0.032	0.384716	-0.0780623	0.801935	0.128	0.109379	0.15549
Enterobacteriaceae_g__Escherichia_Shigella	X_10Z_Nonadecenoic_acid	Penetration	0.0475888	0.384716	0.0218509	0.363853	0.0107593	0.405927	0.147698	0.00697085	0.358245	0.032	0.384716	-0.111244	0.78756	0.13	0.109379	0.15549
Carnobacteriaceae_g__Granulicatella	X_Phenylacetic_acid	Effusion	0.0297557	4.15347	0.0130923	-36.4991	0.0163308	0.0407244	-1.4864	-3.61358	-0.0936744	0.036	4.15347	-4.62269	6.782	0.292	0.109379	0.301898
Carnobacteriaceae_g__Granulicatella	X_N_Methylnicotinamide	Effusion	0.0297557	4.15347	0.024373	-38.1205	0.00467212	0.0410728	-1.56572	-4.05578	-0.125129	0.022	4.15347	-4.18716	6.83815	0.264	0.109379	0.282526
Lachnospiraceae_g__Anaerostipes	X_3_Methyladipic_acid	Effusion	0.0450941	3.35376	0.0119917	0.152401	0.0209651	-8.36221	-1.27441	-2.81731	-0.0787096	0.03	3.35376	-0.519554	7.21566	0.088	0.109379	0.124837
Lachnospiraceae_g__Anaerostipes	X_PE_34_2_	Effusion	0.0450941	3.35376	0.0277175	-10.5775	0.0453445	0.0914549	-0.967362	-2.51627	-0.0157958	0.044	3.35376	-0.304517	6.96252	0.066	0.109379	0.103231
Lachnospiraceae_g__Anaerostipes	X_PS_44_3_	Effusion	0.0450941	3.35376	0.0219547	-0.0593758	0.0020854	25.5105	-1.51471	-2.87693	-0.122414	0.028	3.35376	-0.263993	7.00154	0.058	0.109379	0.0956216
Lachnospiraceae_g__Oribacterium	X_LPC_28_0_	Effusion	0.0286425	9.85809	0.0252333	-0.101008	0.00324721	-37.662	3.80417	0.511088	10.7303	0.034	9.85809	-12.1206	18.1356	0.226	0.109379	0.246179
Lachnospiraceae_g__Oribacterium	X_LPC_28_1_	Effusion	0.0286425	9.85809	0.0353493	-0.1679	0.019291	-17.1298	2.8761	0.611036	11.3576	0.018	9.85809	-10.4758	19.018	0.194	0.109379	0.219148
Lachnospiraceae_g___Ruminococcus__gnavus_group	X_alpha_Ketoisovaleric_acid	Effusion	0.0335905	-1.13497	0.0336867	9.86084	0.0377872	-0.0311898	-0.307557	-0.761177	-0.00803492	0.038	-1.13497	-2.07216	-0.304641	0.006	0.109379	0.0443636
Lachnospiraceae_g___Ruminococcus__gnavus_group	X_PC_O_30_1_	Effusion	0.0335905	-1.13497	0.0154343	0.106147	0.0203636	-3.69485	-0.392196	-0.912731	-0.0313246	0.024	-1.13497	-2.0804	-0.272022	0.008	0.109379	0.0443636
Lachnospiraceae_g___Ruminococcus__gnavus_group	X_PC_O_30_2_	Effusion	0.0335905	-1.13497	0.0176215	0.00218821	0.00188579	-230.755	-0.50494	-1.08848	-0.0726214	0.006	-1.13497	-2.02123	-0.308923	0.008	0.0732	0.0443636
Lachnospiraceae_g___Ruminococcus__gnavus_group	X_PC_O_32_1_	Effusion	0.0335905	-1.13497	0.000460308	0.343848	0.0415245	-1.49949	-0.515597	-1.20282	-0.0470262	0.028	-1.13497	-2.00191	-0.295539	0.004	0.109379	0.0443636
Lachnospiraceae_g___Ruminococcus__gnavus_group	X_PC_O_32_2_	Effusion	0.0335905	-1.13497	0.0165659	0.0365118	0.0298534	-9.97447	-0.364186	-0.923772	-0.00157008	0.048	-1.13497	-1.99961	-0.27297	0.008	0.109379	0.0443636
Lachnospiraceae_g___Ruminococcus__gnavus_group	X_PC_O_34_3_	Effusion	0.0335905	-1.13497	1.26863e-05	1.82181	0.0497715	-0.350583	-0.638696	-1.51368	-0.00589385	0.048	-1.13497	-1.98466	-0.26894	0.008	0.109379	0.0443636
Lachnospiraceae_g__Blautia	X_ePE_40_5_	Comb_sign	0.0357413	4.0018	0.0124529	2.41841	0.0394576	-0.626719	-0.104813	-0.34312	-0.00487605	0.032	0.706773	0.0190595	0.944279	0.046	0.109379	0.0915
Lachnospiraceae_g___Eubacterium__oxidoreducens_group	X_Ricinoleic_acid	Comb_sign	0.0228974	66.0118	0.0495133	-0.884726	0.0195823	-34.0244	0.363408	0.302349	0.835566	0.006	0.726815	0.593566	0.870852	0.022	0.0732	0.061
Ruminococcaceae_g__Ruminococcaceae_UCG_003	X_3_Methyladipic_acid	Comb_sign	0.01444	51.1	0.042641	0.314705	0.00291958	-66.1527	-0.104764	-0.187145	-0.0607321	0.014	0.790472	0.624965	0.870229	0.004	0.109379	0.0443636
Ruminococcaceae_g__Subdoligranulum	X_PC_O_32_2_	Comb_sign	0.0154448	4.57783	0.00933969	-0.0395191	0.00756228	-60.1953	0.294735	0.0803196	0.558014	0.004	0.682522	0.25449	0.85735	0.01	0.0732	0.0469231

## Sheet: Sheet1
The significant mediation effects of blood metabolites between gut bacteria and MRE features in BF1 patients.
