# Supplementary material for: Multiomics reveals microbial metabolites as key actors in intestinal fibrosis in Crohn’s disease
Source: EMBO Mol Med. 2024 Sep 13;16(10):11. doi: 10.1038/s44321-024-00129-8 (PMC11473649; doi:10.1038/s44321-024-00129-8)
Supplement: Supplementary file 26 — Source data Fig. 1 [file 44321_2024_129_MOESM26_ESM.zip]

Archive with 11 entries (5 files):
- Source data_Figure1/
- Source data_Figure1/1A/
- Source data_Figure1/1A/index.xls
- Source data_Figure1/1B/
- Source data_Figure1/1B/bray_curtis_distance.xlsx
- Source data_Figure1/1C/
- Source data_Figure1/1C/gut microbes_BF2 special.xlsx
- Source data_Figure1/1D/
- Source data_Figure1/1D/fecal metabolite.xlsx
- Source data_Figure1/1E/
- Source data_Figure1/1E/blood metabolites.xlsx
