# Supplementary material for: Multiomics reveals microbial metabolites as key actors in intestinal fibrosis in Crohn’s disease
Source: EMBO Mol Med. 2024 Sep 13;16(10):11. doi: 10.1038/s44321-024-00129-8 (PMC11473649; doi:10.1038/s44321-024-00129-8)
Supplement: Supplementary file 26 — Source data Fig. 1 [file 44321_2024_129_MOESM26_ESM.zip › Source data_Figure1/1A/index.xls]

Sample	Chao1	Simpson	Shannon	Pielou_e
CD001	691.429	0.951916	6.06051	0.648936
CD005	284.703	0.833557	3.70334	0.461604
CD007	1046.12	0.973461	6.66421	0.669794
CD009	633.728	0.923365	5.33781	0.582406
CD010	439.671	0.900584	4.68372	0.545273
CD012	215.93	0.701823	2.86124	0.376125
CD013	687.018	0.962202	6.13873	0.662413
CD016	259.939	0.91744	4.401	0.556443
CD017	263.202	0.916942	4.42367	0.558846
CD018	279.342	0.902126	4.30218	0.539284
CD020	406.812	0.901939	4.56636	0.53716
CD021	248.185	0.90761	4.5932	0.588808
CD022	565.268	0.955622	5.82024	0.645131
CD023	396.226	0.889852	4.96236	0.58098
CD024	236.111	0.905346	4.36185	0.562381
CD025	172.675	0.365246	1.41235	0.194238
CD026	1018.27	0.972806	6.66091	0.671389
CD028	705.058	0.943745	5.75722	0.618868
CD030	485.324	0.925772	5.09204	0.5777
CD032	283.308	0.700736	2.98895	0.374029
CD033	357.863	0.80737	3.69439	0.447109
CD035	805.117	0.949177	6.07161	0.633093
CD036	390.502	0.912687	4.95327	0.58885
CD039	565.968	0.917753	5.20075	0.579923
CD041	510.416	0.957728	5.65331	0.642054
CD042	481.671	0.884666	4.65335	0.53285
CD043	207.816	0.919473	4.35699	0.572691
CD045	257.958	0.520071	2.50657	0.320638
CD046	348.535	0.918798	4.59203	0.549365
CD047	279.042	0.684089	2.94329	0.370773
CD048	313.009	0.828277	3.62607	0.451166
CD049	537.286	0.9512	5.71738	0.644421
CD050	390.713	0.797043	3.96342	0.470631
CD052	556.66	0.954316	5.85716	0.645632
CD053	372.169	0.920534	4.86698	0.579061
CD054	954.975	0.949517	6.50634	0.660814
CD055	336.683	0.928733	5.18458	0.628104
CD056	353.308	0.638286	3.11541	0.376456
CD057	430.149	0.922605	4.81725	0.560178
CD058	524.402	0.885961	4.76052	0.5343
CD059	429.021	0.542192	2.8269	0.328532
CD063	516.132	0.94686	5.41217	0.617487
CD066	148.452	0.699417	2.61568	0.37081
CD068	352.488	0.679705	3.47192	0.415864
CD069	208.588	0.666939	2.6748	0.355197
CD070	601.461	0.936806	5.41874	0.601362
CD071	1007.05	0.95854	6.29688	0.635356
CD072	819.423	0.836591	4.62274	0.48143
CD074	290.996	0.732962	3.30092	0.413034
CD076	540.507	0.956668	5.6508	0.632617
CD078	504.448	0.923201	5.10271	0.575259
CD079	511.958	0.924191	5.2615	0.588543
CD080	221.219	0.347945	1.72374	0.224545
CD081	303.644	0.874452	4.51147	0.558287
CD083	453.057	0.928276	4.8224	0.558655
CD085	184.348	0.787292	3.15953	0.425174
CD088	75.7498	0.763772	2.41546	0.394135
CD090	519.303	0.959506	5.95996	0.667736
CD091	376.332	0.949936	5.36169	0.637088
CD092	194.362	0.904197	4.19313	0.559163
CD093	391.089	0.879846	4.5013	0.530682
CD094	474.854	0.918495	4.84004	0.559179
CD095	477.194	0.873697	4.42436	0.508451
CD096	160.944	0.816214	3.1497	0.435157
CD099	134.693	0.536549	2.25537	0.325096
CD100	617.393	0.932266	5.8974	0.640911
CD102	539.002	0.923052	5.11685	0.571136
CD106	417.504	0.835996	4.52463	0.529468
CD107	140.872	0.721339	2.62823	0.37925
CD109	197.884	0.874677	3.74871	0.494379
CD110	401.824	0.918259	4.92017	0.577245
CD113	221.537	0.492616	2.40529	0.315866
CD115	267.477	0.941438	4.78027	0.603127
CD117	198.005	0.84057	3.62558	0.48563
CD123	297.248	0.655629	3.24637	0.401969
CD127	256.284	0.616888	2.37422	0.308012
CD130	491.722	0.932922	5.11521	0.587094
CD135	360.452	0.951196	5.44377	0.651818
CD136	380.396	0.808352	3.89738	0.463825
CD139	489.425	0.9441	5.37899	0.612028
CD142	482.986	0.95521	5.47596	0.625028
CD143	664.108	0.958376	5.96871	0.653471
CD144	327.315	0.818594	3.4669	0.423656
CD146	542.496	0.952537	5.75479	0.639809
CD147	427.965	0.918212	4.95035	0.576864
CD149	225.053	0.586835	2.69182	0.351893
CD150	376.283	0.909579	4.69859	0.560135
CD152	127.952	0.612526	2.12864	0.311313
CD154	598.803	0.906183	5.34179	0.588255
CD157	472.336	0.934433	5.42455	0.619675
CD160	352.423	0.598535	2.88377	0.349426
CD162	632.655	0.966468	5.97813	0.657254
CD164	512.57	0.887172	4.77517	0.541461
CD165	564.316	0.84477	4.50689	0.500705
CD167	564.385	0.928737	5.11089	0.567103
CD169	112.266	0.843603	3.22029	0.480168
CD171	370.656	0.88846	4.37547	0.521506
CD172	245.282	0.70336	3.45813	0.442391
CD173	415.709	0.908338	4.87932	0.571053
CD175	371.791	0.885564	4.6374	0.552512
CD176	396.76	0.944457	5.34992	0.635748
CD177	192.897	0.65307	2.7069	0.361396
CD179	337.877	0.942686	5.10753	0.621752
CD181	285.075	0.764208	3.09215	0.386333
CD182	396.306	0.959172	5.46667	0.644713
CD183	281.717	0.849407	3.75667	0.469957
CD185	350.164	0.864823	3.97295	0.484957
CD186	606.491	0.773567	4.3316	0.471806
CD187	442.48	0.871529	4.28708	0.49247
CD188	187.627	0.728899	2.74785	0.37273
CD189	998.991	0.967095	6.61859	0.670553
CD192	162.273	0.307755	1.18228	0.164671
CD193	381.566	0.81557	3.98172	0.480691
CD194	471.943	0.799226	4.1279	0.473253
CD195	702.708	0.914826	5.21289	0.558322
CD196	417.578	0.925947	4.85483	0.569739
CD198	273.187	0.792181	3.95409	0.494061
CD199	483.995	0.946147	5.58793	0.634676
CD200	420.189	0.918897	4.58222	0.531166
CD201	478.668	0.915913	5.29863	0.605115
CD202	337.014	0.920596	4.68176	0.566465
CD203	231.947	0.728901	3.3809	0.441605
CD204	454.597	0.947217	5.54392	0.636196
CD205	404.368	0.931014	4.85622	0.576615
CD208	341.518	0.844921	4.227	0.510753
CD209	408.568	0.93083	5.11996	0.599128
CD211	370.204	0.729682	2.81946	0.338273
CD212	477.282	0.929742	5.18041	0.590046
CD213	881.534	0.95372	6.02586	0.621207
CD214	250.805	0.291302	1.46328	0.188503
CD216	227.223	0.813795	3.42694	0.446623
CD218	439.911	0.915233	4.85234	0.554988
CD220	362.184	0.907567	4.60765	0.550482
CD221	569.968	0.938286	5.51271	0.613647
CD222	202.831	0.828473	3.45875	0.460995
CD223	402.961	0.924547	4.71813	0.555406
CD224	275.991	0.848371	3.78508	0.474968
CD225	749.065	0.937109	5.64886	0.603956
CD227	84.1458	0.484344	1.61956	0.256631
CD231	436.439	0.894545	4.7505	0.546641
CD232	621.31	0.942276	5.729	0.626946
CD234	319.709	0.822428	3.94878	0.483098
CD236	751.399	0.953554	5.86218	0.622246
CD237	429.309	0.8933	5.00497	0.587746
CD241	205.772	0.863056	3.59044	0.477637
CD249	387.9	0.876124	4.41585	0.521355
CD252	219.634	0.650185	2.97047	0.386744
CD258	875.842	0.932192	5.61291	0.581813
CD259	880.507	0.95742	6.19124	0.640011
CD261	293.626	0.928346	4.82051	0.598593
CD263	364.674	0.737618	3.43095	0.409772
CD264	169.512	0.659113	2.96218	0.405985
HC01	674.983	0.94961	5.84613	0.631271
HC02	582.755	0.93583	5.45893	0.604753
HC04	1043.49	0.964252	6.80921	0.681432
HC05	941.498	0.960681	6.30443	0.644536
HC07	737.027	0.975081	6.48167	0.696965
HC08	776.959	0.976305	6.66743	0.703845
HC10	603.764	0.847279	4.8991	0.54682
HC11	803.501	0.962386	6.25976	0.654857
HC13	883.038	0.954485	6.45015	0.667732
HC18	1088.09	0.974759	6.78101	0.681163
HC19	453.082	0.771456	3.83631	0.447046
HC21	974.12	0.975527	6.71108	0.689327
HC22	654.105	0.963542	6.07025	0.661296
HC24	824.647	0.973599	6.65783	0.694846
HC26	839.888	0.97665	6.68315	0.701408
HC27	788.919	0.960976	6.01605	0.639645
HC31	596.948	0.94267	5.62929	0.624046
HC32	876.914	0.973382	6.56393	0.683427
HC33	715.239	0.96552	6.24382	0.669866
HC35	830.395	0.976434	6.57169	0.686293
HC36	848.138	0.877476	5.42434	0.56099
HC37	802.79	0.974105	6.53675	0.68488
HC38	480.65	0.806351	4.45809	0.512771
HC39	875.287	0.974604	6.66314	0.688243
HC40	925.128	0.955787	6.19931	0.632026
HC41	802.87	0.958269	6.0867	0.641911
HC42	1163.31	0.946734	6.66777	0.659126
HC45	756.786	0.956751	5.95925	0.632228
