# Supplementary material for: Multiomics reveals microbial metabolites as key actors in intestinal fibrosis in Crohn’s disease
Source: EMBO Mol Med. 2024 Sep 13;16(10):11. doi: 10.1038/s44321-024-00129-8 (PMC11473649; doi:10.1038/s44321-024-00129-8)
Supplement: Supplementary file 26 — Source data Fig. 1 [file 44321_2024_129_MOESM26_ESM.zip › Source data_Figure1/1B/bray_curtis_distance.xlsx]

## Sheet: Sheet1
	HC01	HC02	HC04	HC05	HC07	HC08	HC10	HC11	HC13	HC18	HC19	HC21	HC22	HC24	HC26	HC27	HC31	HC32	HC33	HC35	HC36	HC37	HC38	HC39	HC40	HC41	HC42	HC45	CD005	CD024	CD035	CD036	CD039	CD052	CD057	CD063	CD076	CD093	CD139	CD143	CD150	CD162	CD173	CD175	CD183	CD185	CD186	CD193	CD195
HC01	0	0.839271	0.837705	0.77469	0.756122	0.73883	0.83785	0.640826	0.790356	0.767727	0.87484	0.822937	0.856766	0.810781	0.852211	0.779361	0.848091	0.806284	0.702246	0.739788	0.850354	0.814233	0.6692	0.895062	0.812609	0.841302	0.847076	0.846843	0.952768	0.979807	0.829755	0.908408	0.901358	0.983695	0.908031	0.870082	0.73738	0.946559	0.929964	0.839677	0.975601	0.738308	0.890565	0.972757	0.961501	0.897499	0.935592	0.763897	0.83608
HC02	0.839271	0	0.874956	0.803789	0.791372	0.725252	0.852646	0.803093	0.755948	0.826564	0.905449	0.76703	0.709702	0.831438	0.776662	0.786382	0.803963	0.767233	0.886155	0.815974	0.81551	0.835761	0.879918	0.839242	0.851137	0.70622	0.788587	0.778461	0.971249	0.993385	0.887403	0.810578	0.906899	0.966578	0.896861	0.843507	0.849135	0.871533	0.947052	0.785946	0.983637	0.868081	0.934171	0.98503	0.975891	0.926076	0.960108	0.926279	0.881194
HC04	0.837705	0.874956	0	0.798654	0.692004	0.897615	0.911338	0.820471	0.826854	0.863293	0.93565	0.845045	0.89837	0.823169	0.8308	0.777098	0.842114	0.773355	0.821254	0.715852	0.926366	0.859377	0.889463	0.887664	0.869328	0.748288	0.822676	0.914181	0.979024	0.988482	0.875566	0.900313	0.920448	0.973483	0.949663	0.949286	0.858768	0.950505	0.966752	0.790762	0.984972	0.855837	0.929297	0.971829	0.984856	0.942759	0.927643	0.917141	0.867152
HC05	0.77469	0.803789	0.798654	0	0.694354	0.775647	0.855547	0.766914	0.704567	0.738221	0.875276	0.784612	0.813885	0.74852	0.773645	0.773297	0.727399	0.711965	0.86309	0.716084	0.834774	0.703406	0.845886	0.810839	0.816235	0.769961	0.814843	0.73236	0.929007	0.934896	0.853981	0.866398	0.8966	0.957729	0.89013	0.874492	0.758646	0.876813	0.942236	0.724034	0.925235	0.835064	0.826216	0.891	0.912615	0.859319	0.883109	0.863003	0.834832
HC07	0.756122	0.791372	0.692004	0.694354	0	0.722902	0.718667	0.707062	0.681763	0.821196	0.803934	0.752582	0.818063	0.799698	0.75322	0.683039	0.776024	0.675641	0.820065	0.690612	0.785105	0.668852	0.792764	0.782784	0.706075	0.712226	0.785076	0.827898	0.973657	0.990049	0.826448	0.881252	0.909974	0.97531	0.886619	0.899646	0.793635	0.930486	0.895207	0.727747	0.974063	0.748114	0.860015	0.982389	0.989614	0.84165	0.944905	0.870895	0.890362
HC08	0.73883	0.725252	0.897615	0.775647	0.722902	0	0.744691	0.705205	0.769757	0.77086	0.812435	0.723599	0.715156	0.789167	0.833904	0.725514	0.756354	0.757021	0.804572	0.871881	0.713415	0.7359	0.867152	0.841998	0.768916	0.745619	0.725107	0.744081	0.945689	0.990397	0.881861	0.792242	0.882326	0.934954	0.845973	0.775937	0.80846	0.893786	0.9107	0.726094	0.959441	0.77791	0.867935	0.977457	0.973338	0.844348	0.929297	0.79465	0.886358
HC10	0.83785	0.852646	0.911338	0.855547	0.718667	0.744691	0	0.69154	0.674684	0.843797	0.754352	0.775531	0.759255	0.857926	0.839126	0.74588	0.759603	0.826651	0.880034	0.885343	0.735697	0.74794	0.800453	0.8637	0.684635	0.842405	0.837356	0.776865	0.936666	0.986132	0.854706	0.924336	0.883892	0.989439	0.859029	0.829233	0.795927	0.912963	0.910526	0.742428	0.965881	0.773094	0.860972	0.964721	0.980939	0.808924	0.934374	0.889173	0.909075
HC11	0.640826	0.803093	0.820471	0.766914	0.707062	0.705205	0.69154	0	0.633747	0.772078	0.773558	0.753598	0.828537	0.821545	0.807038	0.768017	0.82314	0.800162	0.742515	0.804601	0.797087	0.800511	0.795724	0.887809	0.739178	0.829291	0.809533	0.800395	0.978705	0.994023	0.829465	0.832772	0.885662	0.983289	0.900545	0.845712	0.787571	0.959034	0.946762	0.832366	0.986422	0.751131	0.925438	0.980649	0.960195	0.879918	0.957439	0.826477	0.85282
HC13	0.790356	0.755948	0.826854	0.704567	0.681763	0.769757	0.674684	0.633747	0	0.760851	0.8017	0.701607	0.794099	0.746722	0.778925	0.738511	0.835209	0.723135	0.812029	0.768597	0.833846	0.763027	0.80463	0.789689	0.718405	0.716491	0.764999	0.796362	0.936521	0.959325	0.78438	0.878728	0.916357	0.967071	0.919026	0.845045	0.825432	0.917576	0.920506	0.757833	0.946037	0.760241	0.908669	0.937971	0.948271	0.89747	0.881658	0.870082	0.825142
HC18	0.767727	0.826564	0.863293	0.738221	0.821196	0.77086	0.843797	0.772078	0.760851	0	0.875885	0.76175	0.76027	0.711559	0.794157	0.777968	0.77585	0.784815	0.82108	0.821777	0.837211	0.817222	0.881426	0.800046	0.854126	0.756238	0.824243	0.745938	0.952042	0.988511	0.825984	0.883602	0.866166	0.964228	0.857404	0.83254	0.723454	0.917083	0.904114	0.792329	0.969073	0.778345	0.882906	0.967216	0.96533	0.880179	0.927817	0.910526	0.89042
HC19	0.87484	0.905449	0.93565	0.875276	0.803934	0.812435	0.754352	0.773558	0.8017	0.875885	0	0.852414	0.876407	0.87455	0.882558	0.85546	0.84635	0.841737	0.917895	0.921086	0.826535	0.809098	0.86576	0.89071	0.753307	0.910816	0.8825	0.868922	0.949373	0.97679	0.886445	0.940176	0.896542	0.972351	0.892654	0.726181	0.864454	0.919839	0.923842	0.833759	0.974614	0.85166	0.893437	0.98413	0.988772	0.878119	0.92509	0.901039	0.942671
HC21	0.822937	0.76703	0.845045	0.784612	0.752582	0.723599	0.775531	0.753598	0.701607	0.76175	0.852414	0	0.777214	0.743356	0.714518	0.772253	0.817048	0.738598	0.81081	0.830393	0.756325	0.789022	0.848874	0.849251	0.782639	0.723802	0.755193	0.786991	0.957526	0.990745	0.755019	0.829958	0.894859	0.976297	0.92657	0.793577	0.810085	0.939335	0.928891	0.789718	0.98532	0.774457	0.90777	0.981925	0.979169	0.870547	0.927498	0.905623	0.849832
HC22	0.856766	0.709702	0.89837	0.813885	0.818063	0.715156	0.759255	0.828537	0.794099	0.76027	0.876407	0.777214	0	0.825171	0.807996	0.701955	0.70123	0.800598	0.914007	0.846437	0.715504	0.786237	0.901532	0.743907	0.845915	0.742747	0.769786	0.608855	0.897586	0.988743	0.906957	0.749536	0.83196	0.971394	0.776256	0.717332	0.834368	0.890101	0.883341	0.719827	0.972728	0.773471	0.829117	0.96327	0.946356	0.80495	0.911512	0.909191	0.930805
HC24	0.810781	0.831438	0.823169	0.74852	0.799698	0.789167	0.857926	0.821545	0.746722	0.711559	0.87455	0.743356	0.825171	0	0.757746	0.720204	0.81905	0.784438	0.755077	0.754091	0.814175	0.797087	0.874898	0.802135	0.812348	0.784612	0.724875	0.830858	0.950389	0.9812	0.861611	0.909742	0.89895	0.939219	0.922972	0.8731	0.775212	0.929558	0.845161	0.816729	0.966897	0.76117	0.891842	0.972989	0.981896	0.900836	0.842695	0.883051	0.905332
HC26	0.852211	0.776662	0.8308	0.773645	0.75322	0.833904	0.839126	0.807038	0.778925	0.794157	0.882558	0.714518	0.807996	0.757746	0	0.80112	0.834136	0.747505	0.850557	0.713299	0.841128	0.792329	0.816903	0.809475	0.786469	0.815162	0.835906	0.861147	0.974788	0.988946	0.868313	0.927353	0.896019	0.974788	0.902663	0.917808	0.865702	0.959615	0.926366	0.853632	0.971568	0.844551	0.913862	0.968812	0.992834	0.924858	0.950853	0.920158	0.900081
HC27	0.779361	0.786382	0.777098	0.773297	0.683039	0.725514	0.74588	0.768017	0.738511	0.777968	0.85546	0.772253	0.701955	0.720204	0.80112	0	0.757775	0.751625	0.741006	0.796159	0.679094	0.726587	0.824417	0.791285	0.75647	0.728386	0.641842	0.685476	0.923117	0.98001	0.851921	0.862945	0.859348	0.964431	0.840664	0.774341	0.747389	0.895294	0.82813	0.689625	0.964779	0.667982	0.755309	0.947952	0.977951	0.779041	0.791952	0.870837	0.882471
HC31	0.848091	0.803963	0.842114	0.727399	0.776024	0.756354	0.759603	0.82314	0.835209	0.77585	0.84635	0.817048	0.70123	0.81905	0.834136	0.757775	0	0.759632	0.903737	0.803702	0.798712	0.710108	0.89776	0.819862	0.824968	0.783161	0.81638	0.737235	0.881339	0.991441	0.905565	0.792242	0.829378	0.98033	0.738946	0.821632	0.823895	0.851079	0.938871	0.627365	0.985726	0.785627	0.830596	0.962487	0.989527	0.857752	0.920013	0.93478	0.934316
HC32	0.806284	0.767233	0.773355	0.711965	0.675641	0.757021	0.826651	0.800162	0.723135	0.784815	0.841737	0.738598	0.800598	0.784438	0.747505	0.751625	0.759632	0	0.815249	0.774951	0.82578	0.750116	0.829378	0.661773	0.753975	0.638389	0.79378	0.773761	0.973425	0.988801	0.832888	0.846727	0.887519	0.96475	0.909945	0.868052	0.81493	0.944267	0.914355	0.676018	0.97798	0.775879	0.846814	0.964315	0.989759	0.890362	0.932836	0.899385	0.896919
HC33	0.702246	0.886155	0.821254	0.86309	0.820065	0.804572	0.880034	0.742515	0.812029	0.82108	0.917895	0.81081	0.914007	0.755077	0.850557	0.741006	0.903737	0.815249	0	0.841679	0.894685	0.833643	0.852675	0.904404	0.820906	0.868516	0.819572	0.919404	0.974208	0.979691	0.822328	0.936289	0.935796	0.980794	0.933881	0.899559	0.820355	0.966984	0.940263	0.863584	0.966839	0.761402	0.914065	0.971017	0.96269	0.922363	0.883457	0.822705	0.8778
HC35	0.739788	0.815974	0.715852	0.716084	0.690612	0.871881	0.885343	0.804601	0.768597	0.821777	0.921086	0.830393	0.846437	0.754091	0.713299	0.796159	0.803702	0.774951	0.841679	0	0.885836	0.802338	0.797958	0.848613	0.810404	0.790733	0.834194	0.908959	0.983318	0.992544	0.895352	0.925786	0.924887	0.97943	0.912789	0.921841	0.805878	0.965127	0.964808	0.837182	0.98178	0.815974	0.933823	0.986161	0.992399	0.941308	0.941018	0.916444	0.909075
HC36	0.850354	0.81551	0.926366	0.834774	0.785105	0.713415	0.735697	0.797087	0.833846	0.837211	0.826535	0.756325	0.715504	0.814175	0.841128	0.679094	0.798712	0.82578	0.894685	0.885836	0	0.794331	0.886474	0.811071	0.809824	0.808489	0.786382	0.669142	0.946733	0.983492	0.906174	0.865731	0.82169	0.957758	0.860827	0.78174	0.811303	0.912644	0.857172	0.753336	0.963357	0.769844	0.666154	0.979024	0.969856	0.651503	0.921783	0.880469	0.88543
HC37	0.814233	0.835761	0.859377	0.703406	0.668852	0.7359	0.74794	0.800511	0.763027	0.817222	0.809098	0.789022	0.786237	0.797087	0.792329	0.726587	0.710108	0.750116	0.833643	0.802338	0.794331	0	0.854155	0.795085	0.688117	0.840635	0.797261	0.803818	0.935157	0.977225	0.847656	0.897934	0.904955	0.940728	0.865963	0.88659	0.760386	0.918185	0.886503	0.7782	0.971075	0.762388	0.773268	0.942207	0.958715	0.814843	0.871388	0.851282	0.908988
HC38	0.6692	0.879918	0.889463	0.845886	0.792764	0.867152	0.800453	0.795724	0.80463	0.881426	0.86576	0.848874	0.901532	0.874898	0.816903	0.824417	0.89776	0.829378	0.852675	0.797958	0.886474	0.854155	0	0.940118	0.775212	0.910932	0.877626	0.879831	0.970494	0.988395	0.877219	0.953754	0.935041	0.988308	0.943629	0.913862	0.838662	0.965098	0.943861	0.891203	0.975368	0.850702	0.930254	0.974063	0.986248	0.936144	0.937333	0.941221	0.925525
HC39	0.895062	0.839242	0.887664	0.810839	0.782784	0.841998	0.8637	0.887809	0.789689	0.800046	0.89071	0.849251	0.743907	0.802135	0.809475	0.791285	0.819862	0.661773	0.904404	0.848613	0.811071	0.795085	0.940118	0	0.887606	0.768626	0.841737	0.737264	0.959673	0.975485	0.915168	0.871533	0.891639	0.938784	0.893263	0.892683	0.853313	0.916966	0.845654	0.775444	0.949663	0.834774	0.809533	0.969247	0.965533	0.871011	0.931386	0.898892	0.876552
HC40	0.812609	0.851137	0.869328	0.816235	0.706075	0.768916	0.684635	0.739178	0.718405	0.854126	0.753307	0.782639	0.845915	0.812348	0.786469	0.75647	0.824968	0.753975	0.820906	0.810404	0.809824	0.688117	0.775212	0.887606	0	0.863439	0.831061	0.851253	0.948503	0.986161	0.849774	0.94624	0.909394	0.971771	0.851718	0.847337	0.858564	0.928862	0.917779	0.836225	0.97885	0.8073	0.87397	0.944905	0.985059	0.893234	0.881426	0.888476	0.932082
HC41	0.841302	0.70622	0.748288	0.769961	0.712226	0.745619	0.842405	0.829291	0.716491	0.756238	0.910816	0.723802	0.742747	0.784612	0.815162	0.728386	0.783161	0.638389	0.868516	0.790733	0.808489	0.840635	0.910932	0.768626	0.863439	0	0.745764	0.767582	0.975833	0.994459	0.865411	0.827376	0.904056	0.968376	0.925409	0.823924	0.842811	0.930022	0.929558	0.658437	0.986509	0.852008	0.911657	0.978589	0.993559	0.930457	0.956278	0.927759	0.879773
HC42	0.847076	0.788587	0.822676	0.814843	0.785076	0.725107	0.837356	0.809533	0.764999	0.824243	0.8825	0.755193	0.769786	0.724875	0.835906	0.641842	0.81638	0.79378	0.819572	0.834194	0.786382	0.797261	0.877626	0.841737	0.831061	0.745764	0	0.770802	0.983521	0.996199	0.874434	0.864077	0.91833	0.976413	0.927121	0.827289	0.845161	0.956597	0.920738	0.802571	0.982854	0.814117	0.903041	0.987786	0.988366	0.904172	0.760444	0.877858	0.916676
HC45	0.846843	0.778461	0.914181	0.73236	0.827898	0.744081	0.776865	0.800395	0.796362	0.745938	0.868922	0.786991	0.608855	0.830858	0.861147	0.685476	0.737235	0.773761	0.919404	0.908959	0.669142	0.803818	0.879831	0.737264	0.851253	0.767582	0.770802	0	0.912963	0.981896	0.909539	0.830974	0.7735	0.95123	0.830306	0.746257	0.756847	0.879976	0.845509	0.690728	0.950099	0.761808	0.740078	0.958744	0.975252	0.783654	0.917866	0.912092	0.918533
CD005	0.952768	0.971249	0.979024	0.929007	0.973657	0.945689	0.936666	0.978705	0.936521	0.952042	0.949373	0.957526	0.897586	0.950389	0.974788	0.923117	0.881339	0.973425	0.974208	0.983318	0.946733	0.935157	0.970494	0.959673	0.948503	0.975833	0.983521	0.912963	0	0.887461	0.955118	0.946008	0.855982	0.924365	0.8449	0.886503	0.954189	0.846263	0.922044	0.898195	0.81345	0.881078	0.910032	0.924829	0.907566	0.901039	0.890507	0.94035	0.945718
CD024	0.979807	0.993385	0.988482	0.934896	0.990049	0.990397	0.986132	0.994023	0.959325	0.988511	0.97679	0.990745	0.988743	0.9812	0.988946	0.98001	0.991441	0.988801	0.979691	0.992544	0.983492	0.977225	0.988395	0.975485	0.986161	0.994459	0.996199	0.981896	0.887461	0	0.964228	0.957265	0.924104	0.904317	0.942555	0.962139	0.983608	0.782784	0.920448	0.92657	0.73854	0.9812	0.945021	0.904027	0.747795	0.948938	0.933068	0.861408	0.784641
CD035	0.829755	0.887403	0.875566	0.853981	0.826448	0.881861	0.854706	0.829465	0.78438	0.825984	0.886445	0.755019	0.906957	0.861611	0.868313	0.851921	0.905565	0.832888	0.822328	0.895352	0.906174	0.847656	0.877219	0.915168	0.849774	0.865411	0.874434	0.909539	0.955118	0.964228	0	0.960427	0.939712	0.976761	0.949431	0.909278	0.760386	0.951752	0.931763	0.854822	0.956713	0.81728	0.926802	0.956075	0.957004	0.900371	0.943687	0.873129	0.702797
CD036	0.908408	0.810578	0.900313	0.866398	0.881252	0.792242	0.924336	0.832772	0.878728	0.883602	0.940176	0.829958	0.749536	0.909742	0.927353	0.862945	0.792242	0.846727	0.936289	0.925786	0.865731	0.897934	0.953754	0.871533	0.94624	0.827376	0.864077	0.830974	0.946008	0.957265	0.960427	0	0.818643	0.875595	0.776198	0.806545	0.91157	0.818556	0.866108	0.781536	0.887983	0.856505	0.821516	0.952594	0.810636	0.880469	0.888795	0.890101	0.911686
CD039	0.901358	0.906899	0.920448	0.8966	0.909974	0.882326	0.883892	0.885662	0.916357	0.866166	0.896542	0.894859	0.83196	0.89895	0.896019	0.859348	0.829378	0.887519	0.935796	0.924887	0.82169	0.904955	0.935041	0.891639	0.909394	0.904056	0.91833	0.7735	0.855982	0.924104	0.939712	0.818643	0	0.756035	0.761982	0.792967	0.891726	0.607839	0.813566	0.83489	0.815945	0.809998	0.789254	0.970088	0.775299	0.903215	0.816903	0.919723	0.94711
CD052	0.983695	0.966578	0.973483	0.957729	0.97531	0.934954	0.989439	0.983289	0.967071	0.964228	0.972351	0.976297	0.971394	0.939219	0.974788	0.964431	0.98033	0.96475	0.980794	0.97943	0.957758	0.940728	0.988308	0.938784	0.971771	0.968376	0.976413	0.95123	0.924365	0.904317	0.976761	0.875595	0.756035	0	0.897847	0.923378	0.98178	0.744314	0.749507	0.939306	0.722525	0.985813	0.872868	0.975368	0.82668	0.966462	0.870953	0.951056	0.952565
CD057	0.908031	0.896861	0.949663	0.89013	0.886619	0.845973	0.859029	0.900545	0.919026	0.857404	0.892654	0.92657	0.776256	0.922972	0.902663	0.840664	0.738946	0.909945	0.933881	0.912789	0.860827	0.865963	0.943629	0.893263	0.851718	0.925409	0.927121	0.830306	0.8449	0.942555	0.949431	0.776198	0.761982	0.897847	0	0.75882	0.898892	0.743501	0.86956	0.799785	0.869038	0.848555	0.795956	0.938058	0.848903	0.784612	0.826071	0.896774	0.939654
CD063	0.870082	0.843507	0.949286	0.874492	0.899646	0.775937	0.829233	0.845712	0.845045	0.83254	0.726181	0.793577	0.717332	0.8731	0.917808	0.774341	0.821632	0.868052	0.899559	0.921841	0.78174	0.88659	0.913862	0.892683	0.847337	0.823924	0.827289	0.746257	0.886503	0.962139	0.909278	0.806545	0.792967	0.923378	0.75882	0	0.809069	0.818585	0.899617	0.800569	0.91012	0.754033	0.858013	0.944209	0.917402	0.850992	0.877887	0.900284	0.907334
CD076	0.73738	0.849135	0.858768	0.758646	0.793635	0.80846	0.795927	0.787571	0.825432	0.723454	0.864454	0.810085	0.834368	0.775212	0.865702	0.747389	0.823895	0.81493	0.820355	0.805878	0.811303	0.760386	0.838662	0.853313	0.858564	0.842811	0.845161	0.756847	0.954189	0.983608	0.760386	0.91157	0.891726	0.98178	0.898892	0.809069	0	0.932517	0.898892	0.792532	0.974643	0.641203	0.848903	0.958483	0.968464	0.852385	0.9483	0.860595	0.838981
CD093	0.946559	0.871533	0.950505	0.876813	0.930486	0.893786	0.912963	0.959034	0.917576	0.917083	0.919839	0.939335	0.890101	0.929558	0.959615	0.895294	0.851079	0.944267	0.966984	0.965127	0.912644	0.918185	0.965098	0.916966	0.928862	0.930022	0.956597	0.879976	0.846263	0.782784	0.951752	0.818556	0.607839	0.744314	0.743501	0.818585	0.932517	0	0.811854	0.810433	0.614918	0.896513	0.797638	0.906	0.600876	0.896339	0.777968	0.807967	0.782668
CD139	0.929964	0.947052	0.966752	0.942236	0.895207	0.9107	0.910526	0.946762	0.920506	0.904114	0.923842	0.928891	0.883341	0.845161	0.926366	0.82813	0.938871	0.914355	0.940263	0.964808	0.857172	0.886503	0.943861	0.845654	0.917779	0.929558	0.920738	0.845509	0.922044	0.920448	0.931763	0.866108	0.813566	0.749507	0.86956	0.899617	0.898892	0.811854	0	0.880382	0.787136	0.826448	0.76262	0.975891	0.882587	0.879976	0.854039	0.905361	0.957642
CD143	0.839677	0.785946	0.790762	0.724034	0.727747	0.726094	0.742428	0.832366	0.757833	0.792329	0.833759	0.789718	0.719827	0.816729	0.853632	0.689625	0.627365	0.676018	0.863584	0.837182	0.753336	0.7782	0.891203	0.775444	0.836225	0.658437	0.802571	0.690728	0.898195	0.92657	0.854822	0.781536	0.83489	0.939306	0.799785	0.800569	0.792532	0.810433	0.880382	0	0.892741	0.76558	0.768771	0.903708	0.913079	0.79935	0.874405	0.816206	0.846814
CD150	0.975601	0.983637	0.984972	0.925235	0.974063	0.959441	0.965881	0.986422	0.946037	0.969073	0.974614	0.98532	0.972728	0.966897	0.971568	0.964779	0.985726	0.97798	0.966839	0.98178	0.963357	0.971075	0.975368	0.949663	0.97885	0.986509	0.982854	0.950099	0.81345	0.73854	0.956713	0.887983	0.815945	0.722525	0.869038	0.91012	0.974643	0.614918	0.787136	0.892741	0	0.972554	0.847192	0.913659	0.613352	0.944963	0.854039	0.82932	0.770019
CD162	0.738308	0.868081	0.855837	0.835064	0.748114	0.77791	0.773094	0.751131	0.760241	0.778345	0.85166	0.774457	0.773471	0.76117	0.844551	0.667982	0.785627	0.775879	0.761402	0.815974	0.769844	0.762388	0.850702	0.834774	0.8073	0.852008	0.814117	0.761808	0.881078	0.9812	0.81728	0.856505	0.809998	0.985813	0.848555	0.754033	0.641203	0.896513	0.826448	0.76558	0.972554	0	0.809592	0.97061	0.96945	0.774486	0.907653	0.826825	0.917895
CD173	0.890565	0.934171	0.929297	0.826216	0.860015	0.867935	0.860972	0.925438	0.908669	0.882906	0.893437	0.90777	0.829117	0.891842	0.913862	0.755309	0.830596	0.846814	0.914065	0.933823	0.666154	0.773268	0.930254	0.809533	0.87397	0.911657	0.903041	0.740078	0.910032	0.945021	0.926802	0.821516	0.789254	0.872868	0.795956	0.858013	0.848903	0.797638	0.76262	0.768771	0.847192	0.809592	0	0.917837	0.871533	0.688146	0.799234	0.83373	0.939828
CD175	0.972757	0.98503	0.971829	0.891	0.982389	0.977457	0.964721	0.980649	0.937971	0.967216	0.98413	0.981925	0.96327	0.972989	0.968812	0.947952	0.962487	0.964315	0.971017	0.986161	0.979024	0.942207	0.974063	0.969247	0.944905	0.978589	0.987786	0.958744	0.924829	0.904027	0.956075	0.952594	0.970088	0.975368	0.938058	0.944209	0.958483	0.906	0.975891	0.903708	0.913659	0.97061	0.917837	0	0.895178	0.93243	0.888708	0.929819	0.932343
CD183	0.961501	0.975891	0.984856	0.912615	0.989614	0.973338	0.980939	0.960195	0.948271	0.96533	0.988772	0.979169	0.946356	0.981896	0.992834	0.977951	0.989527	0.989759	0.96269	0.992399	0.969856	0.958715	0.986248	0.965533	0.985059	0.993559	0.988366	0.975252	0.907566	0.747795	0.957004	0.810636	0.775299	0.82668	0.848903	0.917402	0.968464	0.600876	0.882587	0.913079	0.613352	0.96945	0.871533	0.895178	0	0.862365	0.850731	0.834049	0.761924
CD185	0.897499	0.926076	0.942759	0.859319	0.84165	0.844348	0.808924	0.879918	0.89747	0.880179	0.878119	0.870547	0.80495	0.900836	0.924858	0.779041	0.857752	0.890362	0.922363	0.941308	0.651503	0.814843	0.936144	0.871011	0.893234	0.930457	0.904172	0.783654	0.901039	0.948938	0.900371	0.880469	0.903215	0.966462	0.784612	0.850992	0.852385	0.896339	0.879976	0.79935	0.944963	0.774486	0.688146	0.93243	0.862365	0	0.891203	0.855837	0.903795
CD186	0.935592	0.960108	0.927643	0.883109	0.944905	0.929297	0.934374	0.957439	0.881658	0.927817	0.92509	0.927498	0.911512	0.842695	0.950853	0.791952	0.920013	0.932836	0.883457	0.941018	0.921783	0.871388	0.937333	0.931386	0.881426	0.956278	0.760444	0.917866	0.890507	0.933068	0.943687	0.888795	0.816903	0.870953	0.826071	0.877887	0.9483	0.777968	0.854039	0.874405	0.854039	0.907653	0.799234	0.888708	0.850731	0.891203	0	0.875537	0.928571
CD193	0.763897	0.926279	0.917141	0.863003	0.870895	0.79465	0.889173	0.826477	0.870082	0.910526	0.901039	0.905623	0.909191	0.883051	0.920158	0.870837	0.93478	0.899385	0.822705	0.916444	0.880469	0.851282	0.941221	0.898892	0.888476	0.927759	0.877858	0.912092	0.94035	0.861408	0.873129	0.890101	0.919723	0.951056	0.896774	0.900284	0.860595	0.807967	0.905361	0.816206	0.82932	0.826825	0.83373	0.929819	0.834049	0.855837	0.875537	0	0.821167
CD195	0.83608	0.881194	0.867152	0.834832	0.890362	0.886358	0.909075	0.85282	0.825142	0.89042	0.942671	0.849832	0.930805	0.905332	0.900081	0.882471	0.934316	0.896919	0.8778	0.909075	0.88543	0.908988	0.925525	0.876552	0.932082	0.879773	0.916676	0.918533	0.945718	0.784641	0.702797	0.911686	0.94711	0.952565	0.939654	0.907334	0.838981	0.782668	0.957642	0.846814	0.770019	0.917895	0.939828	0.932343	0.761924	0.903795	0.928571	0.821167	0
CD201	0.955814	0.950679	0.961559	0.881107	0.969218	0.923117	0.956046	0.957497	0.919258	0.928571	0.956394	0.952188	0.940118	0.946356	0.955466	0.936463	0.952449	0.93713	0.934316	0.973744	0.939364	0.930718	0.937565	0.928397	0.939451	0.968173	0.955263	0.932372	0.892973	0.735523	0.932314	0.833759	0.892683	0.852356	0.900923	0.875363	0.955611	0.674713	0.861988	0.873013	0.634821	0.948387	0.89071	0.850789	0.566613	0.837676	0.822212	0.805124	0.737089
CD202	0.964315	0.895526	0.972061	0.833005	0.984246	0.884444	0.952013	0.933358	0.913746	0.938668	0.981345	0.88836	0.814175	0.947575	0.948503	0.895236	0.859522	0.911918	0.946211	0.970001	0.886126	0.923726	0.947807	0.922363	0.970726	0.896977	0.899037	0.858303	0.8825	0.822966	0.956423	0.599832	0.75824	0.754787	0.845973	0.847917	0.923697	0.674655	0.862974	0.756702	0.741673	0.958454	0.793606	0.871243	0.668533	0.897818	0.851253	0.855576	0.856389
CD203	0.978154	0.961413	0.980562	0.923552	0.984101	0.951723	0.967361	0.961936	0.921057	0.977864	0.971945	0.959731	0.956771	0.972438	0.984101	0.947052	0.964141	0.977922	0.974962	0.987002	0.947981	0.973918	0.976355	0.958164	0.973193	0.963909	0.957758	0.948213	0.919287	0.760299	0.957961	0.933213	0.962516	0.932662	0.939161	0.907653	0.969305	0.772717	0.957758	0.891058	0.671057	0.976761	0.932372	0.911802	0.71504	0.940147	0.909568	0.83666	0.755773
CD204	0.943397	0.952333	0.973047	0.887026	0.967825	0.89834	0.927556	0.974353	0.928687	0.917634	0.925757	0.939451	0.876987	0.924713	0.961442	0.910352	0.86927	0.945776	0.964634	0.966723	0.913137	0.917866	0.964518	0.924045	0.9286	0.953667	0.970233	0.867036	0.816322	0.822502	0.950389	0.874347	0.710224	0.732128	0.746025	0.819543	0.936869	0.619067	0.773094	0.850412	0.6372	0.885024	0.779157	0.916473	0.74031	0.83637	0.778171	0.818963	0.840896
CD211	0.962864	0.97679	0.985117	0.920448	0.977864	0.957468	0.965272	0.947575	0.952449	0.956075	0.967796	0.979807	0.933155	0.97386	0.986712	0.972322	0.92332	0.977718	0.962139	0.986683	0.954421	0.964663	0.985987	0.963531	0.971771	0.981258	0.977283	0.962516	0.948532	0.761924	0.961094	0.923262	0.940205	0.940438	0.768945	0.886677	0.967448	0.775009	0.961326	0.897441	0.70181	0.963125	0.939161	0.93156	0.694412	0.841186	0.929471	0.831844	0.765899
CD212	0.904433	0.923842	0.955379	0.872316	0.94888	0.862539	0.901445	0.919345	0.886794	0.892596	0.924104	0.896658	0.83901	0.910497	0.951955	0.827434	0.832076	0.905768	0.917431	0.96446	0.872984	0.899385	0.938639	0.91276	0.891116	0.895555	0.8966	0.824939	0.829929	0.915893	0.932633	0.783945	0.684722	0.829059	0.777649	0.792648	0.888331	0.628235	0.78409	0.812928	0.772282	0.811854	0.743298	0.917315	0.758617	0.878728	0.780289	0.855634	0.878003
CD218	0.954218	0.984739	0.990397	0.988163	0.9906	0.956162	0.994081	0.962168	0.990687	0.967651	0.991006	0.990223	0.987438	0.973338	0.991441	0.984797	0.986306	0.988366	0.944615	0.988656	0.98912	0.983057	0.993414	0.985436	0.990426	0.991702	0.987147	0.989904	0.990426	0.992631	0.991702	0.96092	0.984507	0.984449	0.985639	0.985523	0.972496	0.987873	0.98297	0.986277	0.986161	0.971394	0.985233	0.992225	0.989498	0.991789	0.989381	0.96034	0.989556
CD222	0.988018	0.925525	0.986741	0.9239	0.992457	0.930428	0.980156	0.966549	0.910787	0.992602	0.989439	0.905913	0.886619	0.982593	0.994198	0.916444	0.974585	0.989178	0.973541	0.994401	0.947023	0.976558	0.977022	0.983057	0.966665	0.919723	0.927875	0.927353	0.918794	0.825809	0.95947	0.791517	0.99501	0.988511	0.966462	0.890275	0.982273	0.802251	0.977689	0.911454	0.825026	0.976964	0.961123	0.852617	0.816467	0.941656	0.902924	0.859667	0.811593
CD224	0.941627	0.95181	0.961704	0.883602	0.960862	0.927208	0.916995	0.971974	0.914674	0.935041	0.935302	0.935447	0.880817	0.937565	0.967158	0.917663	0.815597	0.947052	0.964431	0.963299	0.923378	0.902576	0.967303	0.913079	0.942352	0.93832	0.958686	0.864947	0.850006	0.775705	0.949402	0.878757	0.740716	0.835122	0.746838	0.858332	0.944528	0.546971	0.853632	0.813392	0.657073	0.893002	0.785975	0.907102	0.669287	0.886707	0.77704	0.814959	0.775821
CD236	0.808576	0.848352	0.872665	0.848874	0.777272	0.821342	0.732912	0.710485	0.693165	0.812203	0.799553	0.714402	0.836225	0.804282	0.77704	0.807822	0.872142	0.824533	0.834513	0.84194	0.802774	0.830364	0.771643	0.855837	0.77144	0.824678	0.810259	0.832076	0.972931	0.985262	0.680225	0.897267	0.902605	0.98001	0.924016	0.844348	0.671347	0.952188	0.92303	0.799727	0.967767	0.80669	0.894598	0.962226	0.964431	0.892944	0.962545	0.870402	0.770425
CD237	0.898573	0.954102	0.962574	0.861205	0.922682	0.937913	0.935215	0.937826	0.884676	0.923871	0.929964	0.912353	0.948213	0.9145	0.944006	0.886387	0.93272	0.897267	0.90864	0.963328	0.916154	0.916154	0.921666	0.922943	0.816409	0.944006	0.942439	0.920274	0.909916	0.755686	0.909481	0.902779	0.905826	0.937913	0.870082	0.840809	0.905274	0.719421	0.877626	0.864193	0.690205	0.881948	0.842376	0.754787	0.679848	0.896861	0.806893	0.791662	0.765348
CD261	0.983492	0.992515	0.985146	0.95593	0.993733	0.987641	0.993095	0.989236	0.94917	0.97798	0.989381	0.989788	0.989817	0.980765	0.995909	0.975862	0.989091	0.983724	0.97563	0.99324	0.980939	0.973454	0.984043	0.962429	0.97856	0.993037	0.98706	0.969537	0.904375	0.909858	0.953957	0.890449	0.818817	0.714373	0.88395	0.930863	0.982709	0.762794	0.842434	0.926831	0.727051	0.986451	0.864686	0.951578	0.80788	0.95799	0.854068	0.929123	0.951665
CD263	0.966055	0.960485	0.96797	0.904636	0.966578	0.948793	0.957004	0.959905	0.921173	0.954421	0.948097	0.954334	0.955843	0.945689	0.969218	0.944702	0.902808	0.964286	0.965185	0.972032	0.948503	0.946182	0.971423	0.944296	0.963444	0.955553	0.952013	0.927034	0.93037	0.746199	0.952217	0.945167	0.926018	0.950418	0.891436	0.937565	0.959847	0.753656	0.921608	0.875276	0.732447	0.958976	0.895033	0.933155	0.726558	0.910671	0.901822	0.818759	0.756992
CD020	0.921144	0.856708	0.940438	0.820993	0.8675	0.817483	0.8863	0.870256	0.842114	0.912905	0.903969	0.854097	0.807503	0.917721	0.868777	0.802164	0.850499	0.907363	0.917083	0.837879	0.860305	0.8017	0.929471	0.883283	0.826796	0.849222	0.842608	0.869705	0.936405	0.770222	0.887635	0.818063	0.893495	0.876523	0.786091	0.836631	0.824968	0.705176	0.880991	0.813595	0.679645	0.899269	0.846727	0.902054	0.674916	0.866195	0.846553	0.728038	0.720088
CD026	0.889028	0.885517	0.869676	0.86515	0.866108	0.850963	0.910903	0.868661	0.866717	0.834397	0.912644	0.872084	0.855199	0.870576	0.855924	0.842288	0.86016	0.867674	0.908524	0.916444	0.841447	0.884327	0.895903	0.862626	0.901851	0.850847	0.897006	0.845654	0.957526	0.971394	0.825577	0.866456	0.832279	0.91717	0.870489	0.872142	0.784119	0.892973	0.850876	0.820645	0.934896	0.853052	0.872926	0.938146	0.962864	0.929906	0.914355	0.935389	0.811622
CD047	0.9671	0.983376	0.976181	0.911164	0.964982	0.964344	0.960833	0.977109	0.92892	0.976732	0.969508	0.979053	0.973367	0.968667	0.976703	0.951491	0.976587	0.974556	0.962313	0.980562	0.960543	0.955495	0.966346	0.963705	0.971104	0.982738	0.982593	0.965736	0.930167	0.749304	0.94711	0.972844	0.968841	0.974933	0.952449	0.945602	0.970988	0.776546	0.962023	0.908553	0.699141	0.968928	0.933765	0.876088	0.728154	0.937623	0.892973	0.840896	0.769235
CD048	0.94096	0.947371	0.972873	0.888853	0.966665	0.924365	0.915458	0.971597	0.918707	0.916096	0.926657	0.929123	0.868603	0.92509	0.957323	0.911193	0.869096	0.956771	0.963938	0.974295	0.911367	0.922537	0.970262	0.937275	0.926076	0.897731	0.964141	0.871417	0.770483	0.74707	0.908553	0.940757	0.86341	0.926599	0.831612	0.829552	0.916676	0.685128	0.923639	0.849368	0.669868	0.884647	0.87484	0.912586	0.720494	0.899066	0.868835	0.835848	0.762533
CD066	0.983695	0.995619	0.989875	0.937014	0.992399	0.992341	0.974817	0.990484	0.955495	0.987264	0.994923	0.993414	0.9859	0.982418	0.985378	0.976413	0.942555	0.99382	0.971829	0.993153	0.989294	0.980301	0.980794	0.984391	0.992573	0.995329	0.99588	0.984914	0.950099	0.744139	0.965098	0.983608	0.989991	0.989643	0.906667	0.973222	0.975833	0.80228	0.989062	0.926221	0.734885	0.977835	0.946153	0.875943	0.740832	0.940728	0.946588	0.859116	0.789196
CD069	0.980678	0.986683	0.989207	0.930544	0.98912	0.984943	0.983985	0.987147	0.957149	0.982244	0.989788	0.987467	0.982099	0.980156	0.992051	0.979633	0.986451	0.989352	0.975426	0.991615	0.968725	0.972931	0.992109	0.963676	0.989265	0.992341	0.993153	0.97592	0.937391	0.749594	0.96121	0.894018	0.746751	0.828537	0.872897	0.944238	0.983434	0.585587	0.874347	0.91511	0.606882	0.982099	0.872171	0.939567	0.535975	0.943629	0.86927	0.838459	0.776314
CD071	0.814117	0.807909	0.793258	0.735059	0.793606	0.8064	0.874028	0.81464	0.794157	0.826274	0.907508	0.793025	0.812841	0.799814	0.884589	0.780521	0.848323	0.75029	0.874115	0.847888	0.827782	0.863526	0.913833	0.786382	0.899414	0.70181	0.840258	0.808083	0.928687	0.887229	0.828914	0.858884	0.902576	0.939451	0.904868	0.841853	0.811071	0.825113	0.935012	0.687014	0.870169	0.876842	0.895903	0.919026	0.8628	0.877132	0.898457	0.832482	0.687826
CD080	0.981751	0.990136	0.990107	0.952246	0.991528	0.98384	0.987554	0.985697	0.961965	0.985088	0.99588	0.991499	0.984333	0.987235	0.996054	0.985523	0.992225	0.994836	0.97563	0.994923	0.984565	0.981171	0.994546	0.985726	0.995764	0.997273	0.994662	0.989614	0.952304	0.959702	0.966143	0.976152	0.992225	0.990774	0.956452	0.979836	0.983985	0.957439	0.996693	0.950418	0.9577	0.986277	0.97357	0.958048	0.948735	0.948271	0.958164	0.951375	0.945892
CD109	0.986393	0.995329	0.990165	0.990513	0.993907	0.992457	0.985668	0.991035	0.986335	0.986277	0.99472	0.993327	0.988047	0.988511	0.987322	0.980533	0.990629	0.993762	0.978067	0.991906	0.988859	0.991035	0.979488	0.989439	0.98648	0.993385	0.995126	0.985987	0.984623	0.981519	0.991354	0.991412	0.995184	0.994023	0.980823	0.985349	0.982476	0.989991	0.987583	0.984797	0.983608	0.98648	0.976732	0.975804	0.987351	0.989875	0.991441	0.98648	0.994314
CD123	0.948242	0.954828	0.980939	0.911309	0.976558	0.927092	0.91775	0.959441	0.924278	0.9427	0.943281	0.941743	0.874695	0.946269	0.972757	0.900313	0.876349	0.967941	0.968289	0.982738	0.92538	0.936956	0.964054	0.964924	0.935331	0.955002	0.966026	0.88514	0.833005	0.768481	0.959499	0.94946	0.884415	0.979517	0.848294	0.866833	0.938029	0.748114	0.963299	0.858739	0.743124	0.892248	0.899588	0.908611	0.734101	0.900865	0.891116	0.857056	0.766073
CD127	0.966288	0.914791	0.987409	0.926599	0.989846	0.907973	0.9671	0.926773	0.923842	0.969363	0.988424	0.902228	0.840026	0.977457	0.988192	0.92451	0.969711	0.988743	0.967245	0.99089	0.929529	0.979111	0.984885	0.981838	0.989585	0.917518	0.921463	0.917634	0.951694	0.769177	0.963038	0.739759	0.986857	0.98796	0.931502	0.876494	0.961559	0.821051	0.989643	0.904288	0.753598	0.966926	0.965243	0.937304	0.712313	0.916357	0.953667	0.861089	0.756412
CD149	0.964837	0.970233	0.980794	0.914442	0.970088	0.969218	0.967535	0.973425	0.935825	0.971249	0.973309	0.973338	0.969682	0.967158	0.973628	0.955205	0.970204	0.970872	0.969334	0.978038	0.96475	0.962487	0.970901	0.966491	0.966752	0.976993	0.980794	0.969827	0.899269	0.771933	0.956597	0.964112	0.972554	0.986219	0.944122	0.952739	0.967622	0.798828	0.975107	0.911889	0.731751	0.971829	0.905332	0.894801	0.714605	0.932169	0.896368	0.803818	0.773587
CD169	0.992283	0.998346	0.991615	0.93243	0.993501	0.997853	0.998259	0.997911	0.957816	0.996664	0.997708	0.994169	0.997505	0.988453	0.997998	0.989498	0.996606	0.997737	0.984681	0.997447	0.995735	0.98091	0.997853	0.987177	0.997215	0.997853	0.997882	0.995851	0.943252	0.874434	0.964315	0.986509	0.997563	0.992254	0.970059	0.991267	0.995996	0.867152	0.995561	0.936086	0.869328	0.997824	0.973251	0.940873	0.830103	0.95622	0.950911	0.871939	0.86927
CD200	0.917837	0.939277	0.976587	0.873419	0.95271	0.896078	0.903592	0.93478	0.912644	0.889231	0.915284	0.878902	0.837095	0.904723	0.936057	0.895932	0.853603	0.942178	0.920912	0.969363	0.862887	0.920622	0.943194	0.954683	0.909452	0.867761	0.942904	0.86045	0.819195	0.848613	0.917257	0.928629	0.867848	0.97885	0.818324	0.821516	0.911628	0.769932	0.958048	0.830335	0.83695	0.840896	0.89219	0.930921	0.827956	0.875479	0.902605	0.843014	0.825722
CD208	0.972293	0.934693	0.957845	0.887055	0.962255	0.941975	0.966868	0.947952	0.897267	0.937391	0.983579	0.936202	0.917344	0.950534	0.957555	0.922885	0.925844	0.930109	0.926454	0.956394	0.946066	0.958164	0.961181	0.940467	0.953667	0.91685	0.941685	0.914849	0.939857	0.778983	0.930718	0.906928	0.983985	0.982273	0.963705	0.937536	0.959238	0.811216	0.981635	0.862742	0.755919	0.978763	0.907944	0.868719	0.728473	0.945544	0.92567	0.836921	0.744256
CD227	0.989817	0.994662	0.991528	0.937391	0.993211	0.995532	0.994198	0.993298	0.963763	0.994198	0.997998	0.992863	0.9953	0.98912	0.997563	0.98941	0.994023	0.997911	0.981954	0.99736	0.992457	0.984275	0.996286	0.987554	0.997418	0.998375	0.996286	0.995532	0.955524	0.782668	0.968231	0.986596	0.995503	0.991818	0.964199	0.989962	0.994169	0.827231	0.996751	0.93655	0.764361	0.995445	0.974614	0.949141	0.746606	0.953696	0.959151	0.875247	0.786178
CD258	0.777591	0.866079	0.833643	0.791372	0.752031	0.811071	0.713618	0.72972	0.650661	0.815278	0.784496	0.755135	0.84342	0.684026	0.828682	0.691105	0.815568	0.798712	0.739062	0.806226	0.841737	0.775067	0.811971	0.883892	0.689538	0.840026	0.760009	0.835993	0.765522	0.940379	0.800075	0.949141	0.866311	0.981635	0.826941	0.800162	0.822299	0.847308	0.947836	0.794766	0.930457	0.73384	0.886242	0.93127	0.937275	0.855199	0.767233	0.847424	0.846814
CD264	0.944325	0.990484	0.991673	0.929761	0.993501	0.949925	0.995735	0.949547	0.956975	0.985233	0.996838	0.993762	0.994198	0.974034	0.996315	0.987728	0.99472	0.997621	0.936869	0.996112	0.994691	0.973483	0.996054	0.986103	0.996257	0.996838	0.998578	0.995648	0.950911	0.859551	0.964199	0.987177	0.997273	0.992022	0.964547	0.990658	0.977167	0.841186	0.994023	0.934606	0.858971	0.976529	0.971771	0.926018	0.858681	0.954131	0.950099	0.824417	0.856737
CD001	0.918301	0.928949	0.949199	0.917547	0.890768	0.873593	0.853981	0.935592	0.904607	0.869212	0.897905	0.893786	0.850528	0.833991	0.931328	0.827347	0.899182	0.903244	0.919781	0.958222	0.826999	0.843681	0.950041	0.855344	0.901532	0.919897	0.883602	0.843391	0.918272	0.973193	0.882587	0.873999	0.642567	0.757021	0.798161	0.838082	0.866369	0.676192	0.711472	0.794012	0.822734	0.80611	0.735929	0.965562	0.789892	0.842405	0.827405	0.875653	0.927933
CD007	0.850499	0.858274	0.860276	0.823663	0.80495	0.798654	0.857723	0.805936	0.797841	0.8111	0.864251	0.708831	0.871939	0.716578	0.749681	0.854561	0.860479	0.73471	0.829639	0.83901	0.824707	0.840577	0.877916	0.804543	0.833527	0.797	0.853981	0.853661	0.963938	0.990861	0.819079	0.920042	0.880788	0.945689	0.938	0.836457	0.84606	0.930631	0.930573	0.812754	0.974701	0.836805	0.903911	0.980533	0.987989	0.909684	0.950998	0.913137	0.844406
CD010	0.890971	0.970639	0.963009	0.766653	0.926308	0.963067	0.917373	0.900749	0.912876	0.885024	0.974933	0.967216	0.919694	0.942294	0.964489	0.897528	0.949634	0.967216	0.937855	0.959847	0.933417	0.906203	0.936724	0.934142	0.960688	0.983782	0.972728	0.809824	0.895497	0.732186	0.927005	0.889405	0.951491	0.953783	0.894134	0.952826	0.807909	0.752843	0.868545	0.865005	0.742747	0.87368	0.88308	0.842027	0.671289	0.84577	0.930109	0.826187	0.751915
CD017	0.960195	0.953928	0.947139	0.829233	0.93507	0.949083	0.941366	0.959992	0.936231	0.944557	0.970436	0.942991	0.943049	0.961646	0.95918	0.951346	0.816032	0.910236	0.967796	0.960804	0.959005	0.896426	0.97209	0.91862	0.964808	0.945341	0.974237	0.914558	0.86898	0.81815	0.937072	0.831119	0.905042	0.867239	0.897818	0.953783	0.969537	0.82198	0.932778	0.804601	0.880585	0.952797	0.721626	0.890855	0.878235	0.9201	0.923755	0.89454	0.899269
CD021	0.986741	0.997244	0.988076	0.931937	0.992863	0.995677	0.989468	0.994401	0.944499	0.993472	0.994749	0.993385	0.994604	0.984681	0.991906	0.967274	0.994604	0.990716	0.9624	0.995735	0.99382	0.978183	0.974092	0.984014	0.943774	0.996548	0.997128	0.988627	0.775763	0.90777	0.959412	0.98413	0.992022	0.988917	0.959934	0.954218	0.990774	0.908901	0.988163	0.936115	0.787977	0.987757	0.957381	0.771788	0.914849	0.952884	0.889927	0.934055	0.936463
CD028	0.895381	0.798451	0.869908	0.86811	0.784003	0.8205	0.790559	0.729923	0.720639	0.867877	0.832018	0.805124	0.826883	0.882674	0.873013	0.851863	0.830538	0.825867	0.909452	0.871417	0.862974	0.846263	0.879511	0.837501	0.813537	0.808808	0.858913	0.806458	0.974701	0.985233	0.884908	0.787948	0.878206	0.911918	0.893147	0.890855	0.904578	0.90011	0.933097	0.794389	0.9427	0.870111	0.922276	0.982999	0.978589	0.946907	0.946211	0.941511	0.904259
CD032	0.950418	0.973076	0.981084	0.915197	0.968347	0.943368	0.909191	0.97708	0.940786	0.947255	0.950505	0.961036	0.887664	0.94888	0.967767	0.903737	0.878786	0.974295	0.965533	0.982825	0.943745	0.936144	0.94154	0.971365	0.947284	0.974208	0.985349	0.903911	0.704073	0.758065	0.961007	0.969073	0.903795	0.989178	0.839997	0.882732	0.917431	0.743733	0.967535	0.861321	0.736422	0.891552	0.895932	0.890014	0.729894	0.905245	0.895497	0.861408	0.784496
CD041	0.890072	0.874579	0.951723	0.909742	0.891407	0.807677	0.823053	0.901793	0.893089	0.920245	0.901619	0.861176	0.698242	0.910439	0.939596	0.732099	0.838865	0.92303	0.927846	0.934316	0.773413	0.830538	0.910642	0.85076	0.823082	0.867007	0.884269	0.775734	0.906522	0.94418	0.921521	0.832714	0.889956	0.928687	0.826593	0.779651	0.866891	0.850992	0.845132	0.792242	0.911483	0.86927	0.792967	0.877684	0.927556	0.858361	0.842318	0.899617	0.907624
CD042	0.852327	0.797145	0.947981	0.895004	0.916589	0.780376	0.86193	0.865818	0.840548	0.860798	0.896049	0.802338	0.729952	0.889202	0.92657	0.783596	0.827347	0.80228	0.904926	0.938668	0.809214	0.885082	0.950244	0.86605	0.902112	0.736335	0.813624	0.74353	0.918301	0.979952	0.885343	0.6889	0.846147	0.955872	0.881629	0.766595	0.853893	0.879366	0.914413	0.757514	0.959876	0.816758	0.875189	0.964663	0.974324	0.90336	0.934838	0.936492	0.804601
CD043	0.985465	0.975601	0.977922	0.938175	0.982767	0.980533	0.980736	0.96826	0.943194	0.978183	0.989585	0.975688	0.97122	0.977254	0.983753	0.942149	0.98532	0.964054	0.956394	0.986596	0.961994	0.954334	0.982041	0.956655	0.990629	0.977776	0.986045	0.971771	0.96356	0.967738	0.951143	0.850789	0.857288	0.818237	0.895381	0.941308	0.960949	0.852211	0.850992	0.937333	0.856621	0.96475	0.866862	0.944644	0.742254	0.835587	0.872955	0.936695	0.930921
CD045	0.988192	0.989585	0.979778	0.933649	0.98854	0.981838	0.987728	0.996083	0.960978	0.984507	0.975543	0.984943	0.986161	0.977689	0.991557	0.983028	0.990223	0.985581	0.98207	0.98796	0.972641	0.979343	0.992718	0.962806	0.98297	0.990861	0.988743	0.981635	0.930892	0.738337	0.964286	0.957497	0.948184	0.903041	0.950447	0.938262	0.988221	0.761083	0.907102	0.913775	0.681589	0.988772	0.937159	0.932024	0.725746	0.948764	0.914297	0.856011	0.770019
CD050	0.913746	0.883863	0.943484	0.88308	0.935244	0.878612	0.968318	0.884298	0.893437	0.874724	0.97502	0.87368	0.843623	0.925699	0.959005	0.895062	0.924394	0.945457	0.964547	0.947691	0.909452	0.964373	0.962806	0.930457	0.957816	0.879337	0.86576	0.807067	0.973483	0.967245	0.970291	0.758907	0.888012	0.864338	0.86544	0.850731	0.879105	0.856969	0.887954	0.912963	0.86576	0.962574	0.892567	0.97093	0.895758	0.699286	0.898428	0.94978	0.946385
CD053	0.881745	0.949692	0.952913	0.844	0.932923	0.91041	0.892509	0.940554	0.90571	0.894482	0.912412	0.932111	0.875711	0.907944	0.942236	0.829726	0.882587	0.893524	0.919578	0.962661	0.880121	0.874608	0.915313	0.902634	0.891784	0.945892	0.954567	0.848932	0.900661	0.789602	0.920593	0.8496	0.823488	0.867848	0.805559	0.882906	0.820906	0.631194	0.769322	0.776546	0.699112	0.864019	0.728038	0.863235	0.705901	0.816003	0.796594	0.791778	0.800859
CD056	0.943919	0.955118	0.970378	0.891465	0.960572	0.937536	0.946965	0.963125	0.9248	0.940844	0.936579	0.951897	0.949925	0.946646	0.961007	0.939828	0.953319	0.938813	0.948909	0.964315	0.927266	0.935302	0.963038	0.93391	0.941424	0.962893	0.960021	0.939422	0.912731	0.750261	0.936173	0.913978	0.880788	0.881049	0.881977	0.883515	0.935767	0.691134	0.899008	0.865121	0.625566	0.934345	0.871968	0.915458	0.696501	0.896774	0.863845	0.800308	0.754845
CD059	0.868371	0.943455	0.937478	0.833527	0.889579	0.937391	0.905652	0.87574	0.864367	0.908147	0.944499	0.902315	0.959702	0.941134	0.937391	0.936637	0.937942	0.925554	0.917866	0.913804	0.94801	0.907595	0.920767	0.953667	0.922305	0.954044	0.963531	0.904752	0.910642	0.772543	0.881136	0.953203	0.954741	0.980359	0.936057	0.93861	0.909133	0.779448	0.962371	0.883196	0.746867	0.922276	0.932778	0.890275	0.728415	0.909713	0.886068	0.840577	0.730126
CD070	0.846524	0.837211	0.936376	0.838749	0.897383	0.784786	0.869386	0.824591	0.825055	0.876204	0.909684	0.783916	0.774777	0.874115	0.897354	0.800975	0.896716	0.885053	0.876059	0.931473	0.819717	0.892741	0.882413	0.897151	0.876813	0.856882	0.847743	0.806661	0.835935	0.832163	0.865847	0.664733	0.73648	0.725252	0.795085	0.756557	0.864425	0.684345	0.822647	0.77556	0.749014	0.865702	0.79114	0.874144	0.766827	0.8675	0.772165	0.847772	0.81992
CD083	0.941598	0.883312	0.968986	0.87751	0.962081	0.849977	0.896019	0.940525	0.897209	0.908988	0.929384	0.873883	0.794041	0.929674	0.928455	0.842695	0.793025	0.914849	0.959615	0.964924	0.863381	0.924133	0.957323	0.893524	0.919984	0.829465	0.892161	0.812522	0.786672	0.863932	0.934287	0.837734	0.826042	0.878264	0.758298	0.743182	0.9239	0.701317	0.879744	0.824243	0.737815	0.884066	0.84548	0.914907	0.842579	0.890623	0.846408	0.838314	0.845335
CD090	0.924452	0.948126	0.965156	0.946008	0.954944	0.899617	0.885865	0.946907	0.960833	0.919374	0.913398	0.943658	0.895845	0.939857	0.95213	0.885024	0.91804	0.938697	0.947052	0.957845	0.890275	0.913311	0.931966	0.945196	0.924597	0.954799	0.954973	0.876842	0.910555	0.870634	0.968028	0.859	0.701897	0.804514	0.799379	0.845973	0.878699	0.74002	0.791836	0.875624	0.800627	0.892799	0.794331	0.905797	0.826564	0.920854	0.825142	0.905942	0.953174
CD091	0.949054	0.957352	0.963734	0.94241	0.96562	0.924133	0.926657	0.973135	0.961326	0.909713	0.94537	0.948155	0.884153	0.928571	0.946965	0.901996	0.888853	0.953493	0.94917	0.965649	0.934664	0.922711	0.954625	0.951259	0.941076	0.951549	0.975833	0.888331	0.899588	0.968289	0.97737	0.947081	0.89013	0.933997	0.878873	0.879395	0.930515	0.869763	0.903737	0.888911	0.890652	0.900574	0.910323	0.959005	0.981229	0.936927	0.929935	0.971017	0.969102
CD092	0.986538	0.995764	0.98561	0.936318	0.991238	0.995126	0.992486	0.994865	0.95007	0.991238	0.993008	0.989236	0.993298	0.984362	0.9953	0.97032	0.992225	0.990049	0.970755	0.994198	0.991006	0.979227	0.977718	0.982738	0.924104	0.995242	0.996112	0.990107	0.929065	0.791807	0.960456	0.983608	0.99266	0.98706	0.963676	0.945805	0.988221	0.813537	0.964924	0.933155	0.792445	0.978125	0.957816	0.676947	0.780898	0.944035	0.906667	0.872374	0.797232
CD094	0.82697	0.844958	0.96092	0.894221	0.900429	0.748927	0.826129	0.813972	0.868661	0.852588	0.857143	0.779274	0.635517	0.877771	0.913775	0.766392	0.734333	0.898573	0.90159	0.939683	0.758878	0.890246	0.910845	0.90275	0.879773	0.833179	0.812986	0.736625	0.830393	0.947575	0.896223	0.661454	0.80376	0.946791	0.673204	0.677643	0.847801	0.84783	0.897644	0.768858	0.948097	0.800511	0.880092	0.959296	0.930457	0.819137	0.90835	0.886213	0.861872
CD095	0.816816	0.807735	0.918881	0.711762	0.811187	0.806052	0.838952	0.774225	0.835122	0.808025	0.897354	0.807706	0.714402	0.837966	0.825374	0.694789	0.881745	0.90571	0.884995	0.872345	0.727138	0.845016	0.893728	0.838372	0.885314	0.82697	0.827405	0.640304	0.955843	0.973773	0.905391	0.76175	0.899704	0.966433	0.866659	0.796768	0.735233	0.923784	0.870024	0.797929	0.9483	0.806545	0.820065	0.954683	0.93919	0.806603	0.928833	0.878467	0.892915
CD099	0.979575	0.992051	0.99765	0.993704	0.998404	0.983869	0.985117	0.968812	0.995735	0.977283	0.996635	0.996635	0.949431	0.996489	0.993559	0.991964	0.994401	0.997766	0.981896	0.997998	0.986422	0.997708	0.99443	0.997012	0.996693	0.998056	0.996315	0.989846	0.994807	0.971597	0.99707	0.957207	0.990774	0.996257	0.812145	0.947575	0.981838	0.99707	0.986045	0.990194	0.988627	0.976848	0.993211	0.96211	0.964373	0.912528	0.99646	0.992138	0.985233
CD107	0.953957	0.970552	0.978676	0.91157	0.973105	0.945776	0.938233	0.978937	0.94125	0.948532	0.950331	0.958164	0.92596	0.949576	0.975688	0.923697	0.927962	0.972467	0.975339	0.98384	0.946704	0.935912	0.973599	0.965649	0.946907	0.97473	0.980359	0.924771	0.821371	0.71005	0.957729	0.943165	0.877365	0.857549	0.885778	0.909626	0.954828	0.695834	0.945167	0.875769	0.705089	0.924771	0.906435	0.932024	0.716955	0.909974	0.901735	0.862365	0.777968
CD115	0.992921	0.99208	0.991615	0.993153	0.996489	0.987699	0.992283	0.993472	0.983608	0.988511	0.9906	0.991064	0.991383	0.988337	0.993791	0.970726	0.993385	0.988656	0.967448	0.993385	0.992109	0.993269	0.972728	0.985204	0.824156	0.991877	0.988917	0.98297	0.97444	0.987002	0.988279	0.98091	0.988424	0.951317	0.981432	0.928891	0.983405	0.961878	0.916096	0.984943	0.885778	0.989701	0.97238	0.878786	0.980533	0.992138	0.956365	0.992022	0.992747
CD117	0.959615	0.993617	0.989236	0.934896	0.993356	0.993994	0.987525	0.981751	0.956365	0.981084	0.99324	0.99002	0.992892	0.980214	0.992921	0.946182	0.991586	0.974179	0.937623	0.994749	0.993269	0.969624	0.974121	0.979285	0.979227	0.993066	0.984681	0.981664	0.86605	0.707468	0.953928	0.93095	0.945689	0.886039	0.948126	0.980097	0.94682	0.790588	0.933068	0.933358	0.743646	0.916676	0.935941	0.940844	0.717216	0.944325	0.944586	0.858216	0.786295
CD130	0.800453	0.728589	0.900923	0.887055	0.840403	0.782291	0.846756	0.778867	0.856882	0.878032	0.923291	0.82491	0.685273	0.895903	0.909017	0.788151	0.824881	0.906754	0.890652	0.911976	0.813305	0.889434	0.907799	0.869328	0.897122	0.817135	0.845306	0.799698	0.967332	0.949286	0.890391	0.599077	0.896136	0.959702	0.806661	0.787832	0.863642	0.877684	0.895294	0.827086	0.921057	0.826941	0.872403	0.946617	0.865789	0.851805	0.939306	0.875508	0.84928
CD135	0.924887	0.961384	0.970901	0.943513	0.934867	0.874898	0.888215	0.941888	0.942875	0.924481	0.918446	0.918359	0.895236	0.921754	0.942207	0.849077	0.898863	0.921957	0.936695	0.966694	0.878438	0.921608	0.907247	0.918765	0.882268	0.954276	0.952913	0.883602	0.920361	0.918272	0.956742	0.874579	0.785888	0.86193	0.8026	0.84078	0.896223	0.805675	0.823285	0.881977	0.853139	0.893437	0.810723	0.861379	0.904636	0.782436	0.824881	0.91862	0.953203
CD142	0.960891	0.959092	0.976239	0.905652	0.962139	0.932227	0.950911	0.961268	0.92802	0.941627	0.936376	0.95094	0.932749	0.940583	0.943658	0.9389	0.901822	0.944441	0.964315	0.973425	0.916705	0.950099	0.966201	0.901851	0.948967	0.952855	0.953783	0.927266	0.923697	0.884589	0.958106	0.853835	0.788354	0.769351	0.810114	0.888534	0.946936	0.71591	0.790182	0.882065	0.699896	0.943832	0.821719	0.925583	0.812058	0.910062	0.824243	0.877016	0.915255
CD144	0.977486	0.989091	0.982418	0.928978	0.986509	0.971394	0.982447	0.985784	0.945341	0.972815	0.923349	0.985262	0.976848	0.973018	0.983231	0.969015	0.978357	0.979053	0.96974	0.988076	0.973135	0.965272	0.97679	0.947778	0.970726	0.988453	0.983637	0.97122	0.93626	0.757195	0.956946	0.897383	0.918562	0.872316	0.883631	0.856766	0.972032	0.715736	0.898544	0.909655	0.603052	0.977254	0.8402	0.920941	0.664384	0.946385	0.864599	0.748956	0.777852
CD146	0.979343	0.995445	0.987554	0.92802	0.992051	0.989236	0.971858	0.990571	0.946675	0.984101	0.987873	0.992776	0.980968	0.979662	0.983637	0.955843	0.99031	0.989294	0.966113	0.992022	0.981722	0.975078	0.97357	0.974411	0.986915	0.994401	0.996896	0.970668	0.844464	0.703841	0.959005	0.956888	0.933591	0.90658	0.929993	0.950563	0.964518	0.795433	0.953841	0.918591	0.78467	0.972061	0.937884	0.788354	0.765115	0.944586	0.908118	0.860015	0.843188
CD147	0.921376	0.89161	0.943107	0.908205	0.917286	0.869038	0.881919	0.944673	0.935825	0.892277	0.869212	0.908379	0.813334	0.89689	0.935418	0.861379	0.802454	0.893437	0.948735	0.964692	0.8825	0.890594	0.939799	0.882094	0.912266	0.910961	0.930457	0.835935	0.885981	0.952391	0.961675	0.88836	0.809621	0.91804	0.783625	0.805559	0.868429	0.803673	0.910816	0.831322	0.927585	0.812232	0.847714	0.918417	0.959615	0.874492	0.904433	0.930399	0.956133
CD154	0.961094	0.956481	0.947488	0.84342	0.952797	0.927005	0.965939	0.958483	0.906232	0.913862	0.971075	0.950795	0.934403	0.927469	0.940031	0.923697	0.918649	0.896629	0.91656	0.951897	0.94653	0.926512	0.951201	0.908988	0.898689	0.921376	0.954538	0.924568	0.917721	0.774254	0.930921	0.899617	0.932952	0.938378	0.946356	0.924626	0.961413	0.756325	0.954392	0.848091	0.732389	0.967796	0.886126	0.807561	0.714605	0.923813	0.872723	0.841186	0.737322
CD157	0.909307	0.812551	0.923378	0.870692	0.845712	0.831235	0.879598	0.896832	0.880092	0.867297	0.869183	0.858071	0.817483	0.899095	0.872316	0.900168	0.664297	0.822734	0.933939	0.908031	0.905158	0.824707	0.918591	0.865818	0.867558	0.8778	0.901126	0.840055	0.960224	0.981606	0.905913	0.806458	0.886126	0.936869	0.890594	0.917663	0.917953	0.815771	0.919694	0.695718	0.970494	0.910787	0.862046	0.970988	0.988308	0.93272	0.937884	0.940844	0.929877
CD164	0.915545	0.905681	0.940844	0.918562	0.907682	0.858652	0.865295	0.926308	0.905042	0.851311	0.909829	0.871562	0.859	0.875044	0.904578	0.88279	0.825403	0.863352	0.920883	0.914007	0.884763	0.895294	0.93185	0.907915	0.891	0.875421	0.909336	0.793461	0.763433	0.986306	0.905884	0.950157	0.666067	0.935534	0.862249	0.811332	0.863235	0.860421	0.880208	0.862133	0.92451	0.813421	0.908031	0.987931	0.984014	0.898921	0.938146	0.947633	0.923842
CD167	0.840229	0.937739	0.923233	0.783074	0.91775	0.927208	0.937333	0.870285	0.909684	0.8393	0.961994	0.944499	0.904114	0.925641	0.931705	0.919781	0.831061	0.895033	0.93449	0.876784	0.940467	0.940554	0.887983	0.913195	0.949983	0.914703	0.942468	0.799901	0.979575	0.988424	0.957236	0.881107	0.941018	0.97122	0.945747	0.946617	0.857375	0.952304	0.958802	0.803557	0.96182	0.939132	0.921754	0.952304	0.985755	0.96475	0.97708	0.960282	0.936492
CD172	0.985175	0.99382	0.984188	0.93037	0.989556	0.993298	0.993704	0.991528	0.942817	0.991064	0.993269	0.988685	0.992283	0.982622	0.991383	0.974063	0.992109	0.990687	0.973222	0.992051	0.991877	0.975339	0.981867	0.98178	0.982418	0.993211	0.995126	0.989323	0.936492	0.775444	0.957207	0.982331	0.992834	0.989498	0.968812	0.971887	0.991122	0.810433	0.990484	0.932778	0.755396	0.989701	0.957555	0.903041	0.73413	0.951346	0.916966	0.867268	0.779564
CD176	0.928136	0.87986	0.956481	0.825955	0.934432	0.82491	0.878728	0.920999	0.850093	0.888505	0.87632	0.850093	0.822444	0.891145	0.933852	0.800191	0.830916	0.900661	0.925989	0.958106	0.848845	0.838024	0.939712	0.878119	0.909655	0.860102	0.874956	0.792155	0.862191	0.858187	0.924307	0.801961	0.747534	0.821458	0.780608	0.769032	0.89013	0.57697	0.829378	0.742428	0.666879	0.867268	0.745416	0.882674	0.709354	0.87075	0.787281	0.790849	0.800917
CD177	0.990078	0.993675	0.991615	0.99031	0.994139	0.991877	0.992312	0.993008	0.987583	0.98973	0.991122	0.992776	0.989788	0.99002	0.994459	0.98532	0.99176	0.993965	0.990368	0.993849	0.981026	0.987757	0.991354	0.970901	0.992283	0.994604	0.993675	0.978589	0.963415	0.955756	0.990919	0.899269	0.757978	0.810056	0.905042	0.956017	0.989788	0.67155	0.876552	0.974063	0.802512	0.989788	0.89924	0.983927	0.7782	0.986016	0.900052	0.960398	0.988337
CD179	0.861031	0.922624	0.91746	0.877016	0.918069	0.856998	0.896832	0.907857	0.877306	0.913166	0.906638	0.904346	0.889724	0.838082	0.920651	0.772978	0.87986	0.908234	0.871475	0.934722	0.865411	0.877277	0.925322	0.892277	0.866079	0.904056	0.845393	0.889086	0.893728	0.798799	0.911802	0.849861	0.821109	0.841679	0.839387	0.8393	0.926076	0.673146	0.845567	0.824591	0.685708	0.889492	0.826216	0.935592	0.775734	0.898399	0.748056	0.790153	0.714286
CD182	0.959063	0.993588	0.987351	0.979314	0.98912	0.989033	0.969276	0.975136	0.981084	0.973338	0.991238	0.988598	0.979082	0.980823	0.981838	0.942497	0.985581	0.978038	0.962487	0.989352	0.98677	0.971568	0.952246	0.986451	0.973773	0.991993	0.989033	0.972322	0.927382	0.914936	0.974933	0.980736	0.989323	0.989875	0.957671	0.968318	0.911918	0.982273	0.968289	0.963705	0.917663	0.958686	0.961442	0.896136	0.955031	0.983666	0.981548	0.982389	0.988221
CD192	0.988134	0.993733	0.988076	0.934519	0.990165	0.991412	0.988888	0.992486	0.959383	0.991296	0.993008	0.991702	0.991557	0.983289	0.992051	0.983144	0.990774	0.993762	0.978154	0.991935	0.990455	0.979778	0.992457	0.981287	0.993008	0.993414	0.995677	0.990629	0.95036	0.770947	0.965562	0.983608	0.994778	0.989672	0.964286	0.985494	0.989556	0.82404	0.988801	0.93095	0.75824	0.991557	0.963212	0.936057	0.743008	0.949402	0.955234	0.871823	0.786091
CD194	0.975194	0.971307	0.965243	0.905652	0.956597	0.943774	0.966636	0.978734	0.922914	0.958512	0.537194	0.956975	0.950302	0.945863	0.969914	0.966317	0.908234	0.94566	0.962545	0.973541	0.942352	0.94241	0.988366	0.930718	0.967709	0.948155	0.938349	0.919723	0.932372	0.863584	0.955843	0.934606	0.920564	0.909133	0.899269	0.775531	0.960688	0.806835	0.916299	0.866514	0.780811	0.975659	0.896716	0.927324	0.858622	0.928252	0.905623	0.851514	0.871011
CD205	0.89042	0.88073	0.963851	0.879627	0.953232	0.848642	0.901068	0.890826	0.88865	0.896803	0.930109	0.870953	0.770918	0.932517	0.951839	0.83579	0.819311	0.925438	0.903766	0.965707	0.852617	0.895613	0.938349	0.940089	0.919113	0.885749	0.892973	0.789428	0.782552	0.858332	0.928687	0.780608	0.761112	0.898486	0.712951	0.737786	0.894047	0.678775	0.862394	0.817947	0.770802	0.827521	0.79143	0.909684	0.762998	0.856766	0.80788	0.829929	0.82845
CD209	0.95387	0.925438	0.960746	0.857288	0.920158	0.935244	0.938262	0.950737	0.882297	0.945602	0.954973	0.936405	0.929819	0.943223	0.921579	0.917402	0.896136	0.91247	0.943078	0.92892	0.920912	0.889173	0.959818	0.887606	0.93095	0.908727	0.937101	0.887229	0.927933	0.865092	0.940205	0.872984	0.909887	0.933155	0.817715	0.909423	0.940699	0.795404	0.936521	0.817425	0.827579	0.939973	0.889347	0.911599	0.750522	0.819021	0.891697	0.835384	0.845248
CD214	0.965475	0.970784	0.975601	0.912992	0.97093	0.950824	0.954509	0.970117	0.938378	0.962574	0.970872	0.969363	0.9671	0.96298	0.975804	0.964634	0.969914	0.970668	0.965417	0.975107	0.954276	0.961413	0.97357	0.953406	0.968638	0.962545	0.968638	0.953754	0.94154	0.773529	0.960137	0.94537	0.961442	0.961646	0.937362	0.924278	0.957062	0.765348	0.961065	0.882123	0.733289	0.956742	0.942817	0.943803	0.722931	0.928136	0.930921	0.847163	0.759835
CD223	0.967419	0.976471	0.862191	0.896136	0.904897	0.990832	0.971945	0.984391	0.945631	0.977951	0.993008	0.981461	0.975572	0.975804	0.983115	0.913311	0.979807	0.917518	0.967419	0.939915	0.989207	0.979662	0.962603	0.976065	0.988772	0.88424	0.993733	0.981838	0.911425	0.815481	0.956365	0.970291	0.986799	0.985726	0.946298	0.970349	0.93742	0.810288	0.975572	0.813479	0.794447	0.949663	0.918156	0.900139	0.799089	0.942091	0.941366	0.789138	0.826941
CD234	0.954334	0.992892	0.987206	0.938668	0.987525	0.98297	0.985175	0.979111	0.95506	0.972641	0.986683	0.986944	0.982999	0.978096	0.989004	0.950215	0.983869	0.968522	0.955176	0.989904	0.977747	0.965011	0.971104	0.963763	0.976326	0.99324	0.987002	0.956133	0.887055	0.852269	0.951201	0.894105	0.731548	0.75589	0.878786	0.935563	0.947517	0.618487	0.814233	0.926395	0.773384	0.949605	0.843681	0.930805	0.729517	0.947139	0.861872	0.911396	0.939074
CD241	0.926279	0.957381	0.975601	0.931937	0.965765	0.917692	0.907653	0.940147	0.953261	0.914994	0.940641	0.949809	0.853835	0.941714	0.96298	0.901706	0.838343	0.964141	0.954247	0.972786	0.909365	0.921376	0.957642	0.943803	0.94183	0.966113	0.972235	0.885401	0.828217	0.903563	0.975572	0.78731	0.698039	0.76146	0.708947	0.829639	0.919433	0.695892	0.851514	0.887316	0.834223	0.87281	0.811477	0.944963	0.574388	0.867094	0.83254	0.929355	0.948358
CD249	0.986625	0.968783	0.972235	0.90481	0.981345	0.957062	0.991702	0.987002	0.949402	0.972641	0.978212	0.9718	0.980533	0.971945	0.980126	0.972264	0.973251	0.956568	0.97885	0.988076	0.966781	0.944093	0.989033	0.937275	0.974005	0.973628	0.980156	0.957816	0.890072	0.888157	0.955756	0.825838	0.889318	0.812406	0.919781	0.929065	0.983666	0.831206	0.911802	0.870024	0.813276	0.985987	0.881977	0.912324	0.739062	0.872839	0.901358	0.908263	0.918475
CD009	0.737351	0.835819	0.70416	0.770338	0.687826	0.831235	0.793461	0.750493	0.772427	0.819746	0.896484	0.780811	0.83344	0.834281	0.850441	0.711123	0.826854	0.735726	0.783916	0.777852	0.83518	0.79114	0.845712	0.85665	0.834977	0.749884	0.807735	0.797174	0.973599	0.981867	0.82726	0.879279	0.926308	0.985291	0.927295	0.868748	0.735842	0.957468	0.891726	0.715562	0.980475	0.7265	0.858071	0.969479	0.970784	0.877626	0.93713	0.862655	0.888041
CD012	0.988047	0.994981	0.986161	0.934432	0.991818	0.993849	0.99324	0.995097	0.950534	0.992979	0.992892	0.986393	0.992805	0.985407	0.99501	0.971278	0.992486	0.9906	0.976123	0.993849	0.991877	0.976616	0.982128	0.976326	0.963096	0.995068	0.993762	0.986596	0.870866	0.70976	0.961268	0.910149	0.948358	0.91511	0.952884	0.952071	0.990658	0.785772	0.963386	0.933736	0.747911	0.993646	0.948909	0.863352	0.502408	0.928978	0.892625	0.872171	0.783103
CD013	0.852066	0.867994	0.920187	0.840577	0.895033	0.82755	0.885778	0.864831	0.840519	0.893031	0.919258	0.863932	0.853023	0.915835	0.917373	0.787774	0.845886	0.861118	0.876871	0.936318	0.85781	0.872461	0.885169	0.894511	0.842143	0.868893	0.887954	0.824678	0.878235	0.914471	0.858622	0.751044	0.793548	0.867471	0.772224	0.818672	0.852588	0.765377	0.835848	0.784554	0.822444	0.898079	0.749826	0.839358	0.835674	0.894424	0.777475	0.85929	0.850934
CD016	0.954015	0.960079	0.968086	0.833121	0.969566	0.92245	0.942904	0.972148	0.927556	0.936434	0.941134	0.937739	0.926802	0.936086	0.960224	0.918823	0.899617	0.944818	0.97032	0.979488	0.925583	0.879976	0.972612	0.914674	0.936666	0.952623	0.946443	0.907363	0.877887	0.866572	0.958106	0.802019	0.824562	0.847801	0.835964	0.884995	0.936434	0.703145	0.870663	0.843188	0.786846	0.94331	0.662905	0.903563	0.672479	0.776604	0.814669	0.84725	0.86309
CD018	0.983985	0.988656	0.972873	0.857375	0.986277	0.984188	0.991064	0.988221	0.948126	0.978531	0.990136	0.985349	0.976964	0.980126	0.981577	0.967506	0.83724	0.932256	0.980678	0.986422	0.987264	0.932894	0.985929	0.956365	0.959063	0.977167	0.989381	0.954509	0.804543	0.931734	0.959557	0.90072	0.983956	0.985407	0.961936	0.956597	0.987322	0.927817	0.987525	0.792445	0.870634	0.990368	0.833527	0.812841	0.907131	0.949925	0.905274	0.935447	0.936289
CD022	0.881368	0.929877	0.939973	0.854503	0.921231	0.915458	0.920332	0.92274	0.897644	0.914471	0.961297	0.935273	0.900836	0.930863	0.928687	0.893873	0.893611	0.86106	0.919694	0.957816	0.91746	0.902518	0.945341	0.853777	0.935302	0.889434	0.928194	0.891987	0.913746	0.937014	0.896716	0.815829	0.830364	0.850673	0.815423	0.897963	0.882877	0.812261	0.812261	0.835761	0.833237	0.907479	0.771846	0.906145	0.841505	0.921666	0.858419	0.905594	0.815452
CD023	0.974063	0.987757	0.981171	0.896948	0.985233	0.977544	0.967187	0.983521	0.945631	0.976761	0.986857	0.977922	0.971742	0.973918	0.974237	0.949925	0.982041	0.985842	0.969247	0.985436	0.981229	0.950331	0.964895	0.972931	0.986393	0.986364	0.986364	0.974527	0.923117	0.739991	0.959586	0.939451	0.976268	0.966752	0.931183	0.971452	0.929152	0.785337	0.973164	0.900836	0.714721	0.973512	0.936666	0.811158	0.640507	0.875798	0.939683	0.860972	0.771614
CD025	0.9906	0.996664	0.989672	0.939306	0.991877	0.992167	0.996025	0.997099	0.959354	0.993646	0.993675	0.992863	0.994662	0.986451	0.997012	0.98796	0.994488	0.991789	0.985639	0.99353	0.993153	0.983202	0.994952	0.984362	0.991818	0.997534	0.996606	0.990339	0.945747	0.776488	0.964373	0.984101	0.994081	0.987757	0.968696	0.980591	0.990542	0.815191	0.990861	0.935128	0.754845	0.994023	0.961472	0.925206	0.738076	0.953551	0.933823	0.872113	0.786382
CD030	0.871707	0.871388	0.897035	0.85076	0.797783	0.843014	0.692178	0.765115	0.680747	0.839619	0.825606	0.83254	0.865934	0.877132	0.788616	0.846321	0.881484	0.827463	0.890072	0.869096	0.880962	0.817396	0.869183	0.843565	0.752698	0.869415	0.837414	0.903737	0.923291	0.958599	0.837269	0.872752	0.871736	0.934548	0.829001	0.868429	0.879627	0.855779	0.888215	0.815017	0.918272	0.868313	0.860131	0.947836	0.939393	0.890536	0.897847	0.88543	0.895004
CD033	0.903679	0.92773	0.888563	0.852849	0.829146	0.866688	0.850122	0.870285	0.806574	0.937333	0.865818	0.867355	0.919984	0.813131	0.860566	0.791836	0.923059	0.863119	0.829204	0.912353	0.884995	0.824736	0.883167	0.888679	0.839358	0.924278	0.710166	0.916647	0.93713	0.752727	0.876407	0.929558	0.908582	0.939915	0.910468	0.917837	0.926279	0.763955	0.902953	0.811535	0.706713	0.873564	0.865556	0.924191	0.712661	0.875537	0.609377	0.753772	0.731171
CD046	0.963444	0.978676	0.969856	0.898137	0.982215	0.962458	0.974179	0.95886	0.947952	0.940786	0.984652	0.969247	0.91981	0.966607	0.975223	0.964953	0.963444	0.966259	0.961442	0.974005	0.960514	0.955524	0.985233	0.941685	0.985146	0.966404	0.965765	0.95181	0.895352	0.86016	0.959412	0.88807	0.902344	0.84577	0.821719	0.898282	0.966433	0.828014	0.884357	0.891987	0.794998	0.967448	0.922131	0.927527	0.814698	0.775125	0.917779	0.901735	0.889202
CD049	0.887751	0.9004	0.878728	0.798306	0.872694	0.857868	0.862597	0.887867	0.908321	0.872694	0.906551	0.915922	0.796217	0.879889	0.919113	0.818411	0.762359	0.840316	0.929442	0.886648	0.873738	0.848671	0.919287	0.875856	0.891697	0.860421	0.921812	0.788151	0.839968	0.934026	0.953406	0.778171	0.781856	0.885024	0.790704	0.788645	0.857172	0.808808	0.886358	0.765696	0.878032	0.789341	0.777127	0.911541	0.912063	0.905565	0.878612	0.893582	0.926744
CD054	0.844464	0.837821	0.848526	0.789718	0.751915	0.836544	0.816496	0.756354	0.721568	0.837269	0.846321	0.796942	0.904549	0.83753	0.803412	0.862771	0.892915	0.808112	0.878438	0.832308	0.892886	0.829349	0.82433	0.822241	0.796275	0.828769	0.881223	0.870518	0.968144	0.979633	0.872432	0.906145	0.924278	0.947749	0.945021	0.919171	0.853255	0.945544	0.94653	0.856011	0.964286	0.900923	0.92216	0.964025	0.974237	0.945689	0.948155	0.945341	0.843826
CD055	0.927005	0.943832	0.909539	0.86576	0.928891	0.895207	0.91157	0.95535	0.906058	0.881397	0.930109	0.919955	0.837182	0.845857	0.900923	0.818701	0.812754	0.893292	0.867964	0.926599	0.903882	0.856098	0.934055	0.900458	0.890739	0.926918	0.889869	0.838488	0.771614	0.966026	0.958309	0.871968	0.842463	0.874144	0.811332	0.827753	0.935767	0.81464	0.922334	0.8017	0.864599	0.847047	0.82549	0.915632	0.926512	0.895439	0.823111	0.909974	0.933417
CD058	0.969537	0.917518	0.961733	0.884327	0.954276	0.897064	0.950447	0.909336	0.882442	0.947836	0.957526	0.909568	0.909249	0.947807	0.955408	0.91392	0.944238	0.941801	0.95799	0.967187	0.875363	0.937884	0.968899	0.906058	0.954276	0.918997	0.918736	0.896948	0.929587	0.860392	0.948068	0.870489	0.879511	0.922421	0.922682	0.881397	0.950998	0.771295	0.933968	0.834078	0.817599	0.961442	0.8816	0.897644	0.828217	0.911338	0.879308	0.829668	0.819862
CD068	0.960253	0.956249	0.986161	0.96533	0.97798	0.919055	0.926308	0.971481	0.969247	0.942294	0.940496	0.944209	0.900313	0.948416	0.971307	0.920941	0.90716	0.950795	0.978009	0.982796	0.929848	0.946675	0.970755	0.95741	0.932343	0.960485	0.961559	0.90159	0.918881	0.994052	0.986625	0.954073	0.909394	0.947255	0.913543	0.878293	0.945341	0.900197	0.945109	0.92451	0.919781	0.909336	0.917315	0.993501	0.991877	0.945515	0.948735	0.975223	0.971104
CD072	0.858622	0.881571	0.941424	0.887403	0.892973	0.841476	0.888592	0.860421	0.85752	0.894279	0.917663	0.821748	0.888244	0.886503	0.902692	0.848642	0.90542	0.90542	0.89129	0.924104	0.863758	0.890362	0.908582	0.936579	0.881832	0.878786	0.877452	0.885517	0.943513	0.98442	0.85839	0.93391	0.91862	0.984827	0.934954	0.867558	0.89219	0.909278	0.963589	0.851021	0.980272	0.880324	0.931502	0.982099	0.97914	0.649269	0.929645	0.930631	0.877277
CD074	0.934519	0.929094	0.960717	0.858303	0.904375	0.896078	0.882645	0.95007	0.909713	0.91421	0.908843	0.92979	0.846263	0.920448	0.938494	0.809679	0.885923	0.927585	0.967651	0.973831	0.799495	0.860537	0.962864	0.873419	0.920622	0.944673	0.946182	0.778345	0.896049	0.740049	0.936724	0.902286	0.873361	0.945631	0.8957	0.895874	0.900197	0.722844	0.833353	0.800772	0.723164	0.872955	0.750232	0.890246	0.719102	0.783219	0.866137	0.795317	0.741673
CD078	0.969624	0.975165	0.961791	0.83048	0.978125	0.958541	0.977341	0.976935	0.936753	0.951143	0.97502	0.973831	0.95741	0.964663	0.966984	0.962342	0.809127	0.916705	0.962226	0.974846	0.959528	0.917605	0.978647	0.902721	0.979285	0.965823	0.974643	0.921724	0.92657	0.883515	0.948619	0.799872	0.774632	0.82845	0.86779	0.926715	0.953145	0.65658	0.867877	0.739004	0.729546	0.971452	0.729111	0.890913	0.679181	0.937536	0.847511	0.848004	0.869473
CD079	0.977109	0.920622	0.973164	0.914152	0.95741	0.960108	0.968173	0.98268	0.943165	0.968754	0.982506	0.987118	0.959992	0.972612	0.978241	0.943861	0.945776	0.983289	0.970552	0.987089	0.970552	0.968202	0.965214	0.947575	0.982883	0.975339	0.985436	0.955147	0.930022	0.879366	0.958773	0.873042	0.818179	0.837676	0.830277	0.938871	0.94772	0.641581	0.868429	0.888737	0.721481	0.976587	0.830684	0.856185	0.736509	0.947633	0.857578	0.840026	0.899936
CD081	0.989207	0.997331	0.988946	0.939567	0.991209	0.996373	0.993327	0.997273	0.955785	0.994981	0.995503	0.994343	0.995793	0.98677	0.994081	0.980823	0.995851	0.990136	0.978995	0.996431	0.995068	0.983405	0.987873	0.986654	0.92979	0.998665	0.997534	0.992747	0.936028	0.754294	0.964315	0.983666	0.992718	0.988337	0.967245	0.978096	0.987409	0.815742	0.991731	0.937681	0.750609	0.988714	0.965765	0.795898	0.729807	0.954625	0.892683	0.874289	0.788441
CD085	0.990426	0.92657	0.990165	0.934751	0.991093	0.931531	0.983318	0.968231	0.929065	0.992631	0.991354	0.905274	0.889956	0.984362	0.99559	0.934809	0.978328	0.992051	0.985987	0.996083	0.94859	0.983202	0.991644	0.984217	0.993298	0.920361	0.927585	0.93243	0.946008	0.934693	0.966839	0.733956	0.996025	0.990049	0.971278	0.924423	0.98532	0.936898	0.987525	0.915864	0.937246	0.986074	0.932633	0.946762	0.934548	0.946443	0.957468	0.896513	0.924684
CD088	0.997679	0.998869	0.995532	0.998143	0.998085	0.997621	0.997012	0.99823	0.991615	0.997795	0.99707	0.997882	0.998056	0.997447	0.998491	0.978241	0.997824	0.992457	0.991209	0.99794	0.997737	0.997563	0.986799	0.996983	0.935331	0.998491	0.998346	0.994488	0.990223	0.996431	0.994778	0.997128	0.998085	0.996635	0.996954	0.963938	0.997592	0.994633	0.997737	0.99736	0.996199	0.998056	0.993385	0.685331	0.993849	0.99765	0.957033	0.996112	0.997592
CD096	0.990861	0.995271	0.995184	0.993211	0.995909	0.992428	0.981229	0.992341	0.993124	0.987206	0.995097	0.994981	0.982418	0.99147	0.98883	0.969769	0.991441	0.995648	0.98442	0.993124	0.989062	0.99208	0.973396	0.991731	0.995097	0.994256	0.996693	0.983695	0.994749	0.982738	0.996896	0.993008	0.994691	0.995445	0.975601	0.984449	0.963502	0.994314	0.991035	0.971974	0.985436	0.985668	0.981954	0.955553	0.92686	0.991064	0.995097	0.989265	0.995184
CD100	0.978589	0.992486	0.990426	0.983985	0.988279	0.988308	0.966375	0.984681	0.985117	0.98355	0.992051	0.98677	0.978966	0.982651	0.978444	0.960253	0.987177	0.990629	0.976239	0.987786	0.9859	0.98677	0.96591	0.986103	0.990919	0.989381	0.995503	0.981316	0.979894	0.899414	0.98883	0.983115	0.986451	0.989933	0.960804	0.97296	0.9474	0.978821	0.974498	0.96446	0.957584	0.968405	0.971713	0.889869	0.982215	0.985146	0.988163	0.983434	0.989236
CD102	0.954276	0.813566	0.943861	0.923726	0.918707	0.869067	0.92187	0.922276	0.899182	0.910468	0.948358	0.869502	0.863235	0.937362	0.955553	0.867645	0.859754	0.906957	0.868661	0.946762	0.889463	0.938117	0.96797	0.913978	0.961268	0.836486	0.857346	0.889695	0.925264	0.920999	0.91421	0.805617	0.8252	0.797377	0.883428	0.846495	0.908872	0.793809	0.862075	0.852472	0.907102	0.898776	0.910584	0.976587	0.912208	0.925438	0.934345	0.923987	0.929297
CD106	0.947662	0.957642	0.967448	0.889898	0.965678	0.925409	0.938407	0.974817	0.920361	0.923755	0.941888	0.943455	0.927034	0.930631	0.963299	0.916241	0.926018	0.956597	0.956365	0.97267	0.912557	0.92596	0.957816	0.937855	0.934084	0.957265	0.95976	0.902054	0.865295	0.744749	0.940321	0.91099	0.869328	0.914239	0.861205	0.889086	0.943136	0.673204	0.902199	0.850615	0.70828	0.934316	0.85134	0.870082	0.676163	0.89866	0.827579	0.825809	0.768133
CD110	0.953812	0.960601	0.968231	0.888476	0.969131	0.933765	0.950128	0.977515	0.925873	0.931966	0.933213	0.942265	0.935244	0.936608	0.964663	0.917431	0.941047	0.951143	0.950737	0.972902	0.929761	0.922247	0.95329	0.921231	0.860392	0.955118	0.969624	0.921318	0.831989	0.832917	0.95094	0.860479	0.665313	0.702304	0.828885	0.861234	0.953754	0.597018	0.803412	0.859812	0.763462	0.946182	0.795695	0.765551	0.705031	0.898195	0.726413	0.870256	0.888157
CD113	0.978212	0.995271	0.986045	0.933446	0.99176	0.99208	0.974382	0.986944	0.94917	0.980591	0.99295	0.989527	0.981229	0.978879	0.984333	0.950679	0.987351	0.990049	0.961588	0.991122	0.987206	0.97502	0.962777	0.982883	0.97267	0.99237	0.99176	0.976819	0.943223	0.756992	0.960543	0.983463	0.989933	0.986973	0.94682	0.942236	0.965301	0.815336	0.981867	0.917634	0.738424	0.973512	0.946269	0.83254	0.733463	0.949257	0.920187	0.868429	0.787774
CD136	0.772427	0.907131	0.966404	0.907421	0.933765	0.727225	0.889666	0.842318	0.864048	0.857694	0.903099	0.809214	0.82491	0.854967	0.923465	0.809562	0.847279	0.898079	0.862539	0.961036	0.804979	0.901967	0.938726	0.910265	0.888273	0.903099	0.901445	0.83167	0.892944	0.967245	0.925844	0.901793	0.824562	0.96034	0.853139	0.746809	0.888447	0.878583	0.911019	0.821893	0.946646	0.773616	0.86985	0.96945	0.95622	0.89129	0.904404	0.512969	0.944035
CD152	0.989991	0.993414	0.989527	0.938	0.991877	0.993588	0.99295	0.995503	0.962342	0.989614	0.992022	0.992283	0.990049	0.983811	0.995097	0.987118	0.993037	0.992834	0.984362	0.995213	0.987525	0.981026	0.995909	0.974005	0.995126	0.994894	0.994314	0.985668	0.892161	0.706859	0.965678	0.95477	0.942265	0.885575	0.947575	0.977776	0.986596	0.786207	0.957207	0.92567	0.741877	0.991818	0.957642	0.942817	0.718347	0.95036	0.943368	0.86869	0.780898
CD160	0.962951	0.984536	0.98941	0.917721	0.981722	0.970872	0.973018	0.955756	0.955176	0.973483	0.995532	0.984217	0.945021	0.982535	0.990339	0.976471	0.990571	0.992341	0.962371	0.99089	0.972844	0.970465	0.991238	0.98091	0.988772	0.988772	0.990252	0.986509	0.908437	0.76674	0.957729	0.924452	0.976413	0.968405	0.895236	0.932952	0.968725	0.806139	0.956975	0.928281	0.742979	0.954944	0.961907	0.916966	0.673349	0.875537	0.947546	0.857085	0.76529
CD165	0.951027	0.91775	0.959876	0.872868	0.961849	0.89866	0.931328	0.942526	0.894076	0.922247	0.937536	0.902199	0.890971	0.9389	0.9436	0.899414	0.871069	0.930138	0.959034	0.95564	0.89306	0.931154	0.962922	0.9051	0.945718	0.901445	0.920593	0.891813	0.922218	0.892016	0.949112	0.874434	0.899617	0.904404	0.867587	0.854329	0.940583	0.800017	0.905826	0.84194	0.82462	0.948097	0.891784	0.924133	0.877742	0.881629	0.870576	0.855837	0.864164
CD171	0.974498	0.89953	0.961762	0.881426	0.948271	0.933881	0.981432	0.980214	0.933126	0.95271	0.977138	0.975485	0.955205	0.958918	0.950737	0.942642	0.90658	0.956539	0.97502	0.981577	0.96652	0.933097	0.988772	0.897789	0.972583	0.955263	0.954189	0.951636	0.917953	0.919665	0.955408	0.880904	0.916676	0.915139	0.889173	0.931066	0.975078	0.797725	0.904433	0.908321	0.888563	0.980823	0.867935	0.925525	0.906928	0.944789	0.913369	0.919607	0.920274
CD181	0.985291	0.920767	0.983521	0.981577	0.990484	0.921754	0.979401	0.96327	0.957062	0.975688	0.985436	0.89895	0.88131	0.985088	0.988656	0.932256	0.969305	0.981896	0.971162	0.984391	0.939422	0.987728	0.987612	0.983811	0.981983	0.912353	0.915806	0.924016	0.994227	0.992544	0.992834	0.885285	0.988076	0.962545	0.98561	0.903099	0.984275	0.97386	0.982999	0.963154	0.969827	0.98973	0.98503	0.992834	0.991499	0.991006	0.987264	0.988337	0.967506
CD187	0.940467	0.828101	0.896919	0.888708	0.931908	0.864947	0.943774	0.93095	0.857056	0.947865	0.954654	0.841853	0.793345	0.881107	0.897412	0.822357	0.936608	0.931792	0.896339	0.878786	0.88456	0.912237	0.950534	0.919055	0.910526	0.875711	0.849803	0.884386	0.91276	0.762359	0.901996	0.678223	0.92039	0.94711	0.914007	0.865614	0.910032	0.759255	0.935302	0.858274	0.72061	0.921812	0.904781	0.933591	0.738917	0.917053	0.840664	0.800104	0.713415
CD188	0.96034	0.978531	0.977573	0.912208	0.969305	0.972554	0.963212	0.96298	0.933823	0.972757	0.965881	0.97357	0.974295	0.969247	0.974469	0.954799	0.928252	0.973599	0.954015	0.968347	0.951027	0.957178	0.977312	0.954305	0.976819	0.974904	0.970988	0.970117	0.937884	0.754584	0.938407	0.907595	0.84078	0.86956	0.843594	0.936434	0.959499	0.645961	0.886126	0.898515	0.629337	0.957236	0.860914	0.903389	0.614454	0.912731	0.858274	0.807793	0.75969
CD189	0.797841	0.764245	0.797377	0.669171	0.689422	0.815539	0.828101	0.762475	0.796855	0.787107	0.885227	0.81609	0.848062	0.800453	0.843014	0.784409	0.795637	0.771063	0.882384	0.810491	0.868168	0.780898	0.880498	0.825925	0.86428	0.792851	0.863671	0.777301	0.962864	0.98062	0.87954	0.809679	0.898108	0.939393	0.893786	0.91099	0.761634	0.837124	0.892741	0.726877	0.965823	0.808431	0.766189	0.935302	0.945921	0.860885	0.957178	0.903969	0.886736
CD196	0.93362	0.950215	0.950592	0.940147	0.935128	0.898079	0.865353	0.942555	0.952013	0.901213	0.918562	0.901068	0.859174	0.931444	0.935041	0.870808	0.84989	0.923552	0.945921	0.932778	0.895555	0.883225	0.929587	0.909336	0.906522	0.937072	0.954712	0.860711	0.905013	0.97296	0.938465	0.945283	0.838372	0.946153	0.858942	0.836544	0.895758	0.88691	0.936289	0.874724	0.944238	0.854097	0.899095	0.963328	0.982854	0.911512	0.924075	0.941569	0.956888
CD198	0.948938	0.952594	0.97856	0.948996	0.971684	0.93478	0.927005	0.948851	0.939074	0.939074	0.94595	0.950824	0.889144	0.936956	0.968928	0.883312	0.87281	0.964402	0.963328	0.979111	0.925032	0.928862	0.961355	0.950563	0.933649	0.966433	0.975165	0.893002	0.595045	0.960514	0.967187	0.956278	0.884153	0.951201	0.84606	0.865702	0.944267	0.865643	0.9389	0.908756	0.931473	0.887664	0.898457	0.957526	0.947429	0.923668	0.908466	0.955263	0.945457
CD199	0.924974	0.951346	0.92892	0.888737	0.924452	0.903882	0.89982	0.927643	0.921986	0.906145	0.933417	0.896165	0.895352	0.867036	0.944876	0.888476	0.887345	0.939915	0.937884	0.928484	0.917576	0.882761	0.956017	0.920622	0.911164	0.923059	0.876436	0.873709	0.896136	0.965591	0.9333	0.885952	0.8957	0.894743	0.888795	0.871533	0.929906	0.841041	0.941685	0.850267	0.910381	0.891494	0.846147	0.933184	0.829291	0.846118	0.889434	0.937391	0.925322
CD213	0.844639	0.762156	0.850934	0.799669	0.780927	0.893844	0.877945	0.839851	0.850383	0.879482	0.903621	0.899994	0.838575	0.880295	0.849019	0.842463	0.864918	0.811245	0.908118	0.796188	0.891755	0.889115	0.914152	0.861785	0.898805	0.847163	0.905797	0.877423	0.885749	0.979488	0.881397	0.892509	0.923175	0.97328	0.896542	0.92773	0.810259	0.847888	0.941511	0.828566	0.896049	0.865295	0.902257	0.936492	0.9521	0.914239	0.959005	0.900139	0.926976
CD216	0.968347	0.907015	0.970146	0.886445	0.96768	0.887287	0.968812	0.953841	0.890594	0.968173	0.960311	0.86985	0.896368	0.947342	0.97798	0.912557	0.947633	0.949373	0.961936	0.968638	0.911628	0.95535	0.978792	0.946327	0.931066	0.899066	0.909974	0.888737	0.945892	0.764448	0.933271	0.818963	0.87281	0.86985	0.890971	0.788993	0.964199	0.707961	0.876088	0.877539	0.626407	0.961762	0.868284	0.933881	0.658901	0.94096	0.866224	0.802512	0.754671
CD220	0.977515	0.984246	0.978096	0.953261	0.985349	0.964054	0.968086	0.983115	0.98268	0.951288	0.967564	0.98062	0.952971	0.978183	0.921173	0.952071	0.94917	0.934171	0.978241	0.969537	0.963415	0.96945	0.971568	0.915806	0.97592	0.972815	0.982418	0.946472	0.943252	0.887287	0.9906	0.870518	0.695515	0.74443	0.884995	0.916125	0.969653	0.687333	0.783132	0.949431	0.787107	0.969711	0.866108	0.957033	0.781391	0.983144	0.874985	0.946443	0.97357
CD221	0.890565	0.919868	0.913659	0.838778	0.899965	0.850731	0.838082	0.88955	0.859725	0.854126	0.846176	0.876494	0.817976	0.866543	0.902605	0.814495	0.836921	0.888331	0.912441	0.939683	0.790327	0.837124	0.932662	0.8496	0.865527	0.906783	0.900458	0.775502	0.853661	0.84458	0.827405	0.899211	0.757166	0.9333	0.801149	0.799379	0.809766	0.720872	0.873071	0.749014	0.813334	0.812667	0.792677	0.889318	0.831177	0.811942	0.829465	0.762156	0.751857
CD225	0.775444	0.819978	0.853458	0.858245	0.825432	0.740571	0.784525	0.763027	0.819717	0.827492	0.860624	0.751306	0.690525	0.796884	0.873941	0.639724	0.758385	0.836196	0.781333	0.856476	0.761721	0.821661	0.867007	0.89895	0.818179	0.805269	0.660003	0.748723	0.825606	0.97209	0.85163	0.822531	0.829204	0.981809	0.769554	0.712951	0.802948	0.899443	0.928513	0.766334	0.965794	0.711617	0.878757	0.950012	0.956626	0.844987	0.850267	0.880846	0.863874
CD231	0.942846	0.953232	0.95947	0.86605	0.949199	0.896484	0.917431	0.961413	0.915342	0.890884	0.919955	0.92451	0.844813	0.910062	0.922102	0.889521	0.824533	0.907247	0.957671	0.949809	0.887055	0.901474	0.965185	0.847656	0.913253	0.941395	0.945921	0.853226	0.815017	0.912441	0.949431	0.864048	0.735001	0.833759	0.759487	0.818963	0.940118	0.682024	0.859029	0.828827	0.73091	0.888302	0.789225	0.93301	0.838111	0.894453	0.803963	0.86956	0.890275
CD232	0.87574	0.896977	0.915168	0.85723	0.861437	0.899936	0.878525	0.878061	0.896165	0.856069	0.937507	0.904114	0.900342	0.921318	0.90806	0.868255	0.869937	0.895294	0.919723	0.896513	0.917547	0.906029	0.884211	0.927208	0.917315	0.905071	0.937159	0.879192	0.949576	0.972061	0.918852	0.906928	0.921666	0.953696	0.88221	0.917402	0.82697	0.906899	0.948822	0.8957	0.946211	0.889753	0.928107	0.86544	0.951056	0.918185	0.956075	0.938784	0.927063
CD252	0.98912	0.997563	0.991702	0.989236	0.99208	0.997186	0.990832	0.99588	0.987147	0.994981	0.996141	0.993153	0.996344	0.990136	0.994488	0.98561	0.995358	0.996141	0.986219	0.996402	0.993675	0.988134	0.993327	0.991906	0.996722	0.997737	0.998346	0.995619	0.985407	0.960688	0.98854	0.991006	0.992863	0.990252	0.986306	0.98883	0.990339	0.983521	0.990658	0.987409	0.976703	0.987089	0.983318	0.940263	0.989033	0.99089	0.985668	0.988511	0.989817
CD259	0.831989	0.828711	0.769264	0.746519	0.737641	0.808837	0.840867	0.826825	0.824301	0.814843	0.895903	0.808431	0.867935	0.814843	0.860798	0.795927	0.791111	0.75029	0.902982	0.770338	0.840229	0.821922	0.908727	0.824127	0.86956	0.726094	0.887026	0.83518	0.944325	0.985407	0.887664	0.79848	0.851776	0.945747	0.896513	0.862829	0.815249	0.879889	0.924104	0.712226	0.96533	0.785221	0.822212	0.970668	0.953638	0.867935	0.922508	0.92155	0.899269
[truncated: 131 more columns]
