# Supplementary material for: Multiomics reveals microbial metabolites as key actors in intestinal fibrosis in Crohn’s disease
Source: EMBO Mol Med. 2024 Sep 13;16(10):11. doi: 10.1038/s44321-024-00129-8 (PMC11473649; doi:10.1038/s44321-024-00129-8)
Supplement: Supplementary file 26 — Source data Fig. 1 [file 44321_2024_129_MOESM26_ESM.zip › Source data_Figure1/1D/fecal metabolite.xlsx]

## Sheet: Sheet1
Group	beta	p	FDR
Xylose	0.528345439723307	0.0382578130455165	0.0645962
