# Supplementary material for: Multiomics reveals microbial metabolites as key actors in intestinal fibrosis in Crohn’s disease
Source: EMBO Mol Med. 2024 Sep 13;16(10):11. doi: 10.1038/s44321-024-00129-8 (PMC11473649; doi:10.1038/s44321-024-00129-8)
Supplement: Supplementary file 26 — Source data Fig. 1 [file 44321_2024_129_MOESM26_ESM.zip › Source data_Figure1/1E/blood metabolites.xlsx]

## Sheet: Sheet1
Group	beta	p	FDR
Glutamine	0.104421837271308	0.0327898060930969	0.0506229
Serine	-0.109317104373101	0.0531043081876943	0.0778863
N-Acetylserine	-0.140522529381331	0.0154647205589478	0.0254373
3-Hydroxylisovalerylcarnitine	0.363164704527043	0.0344849624830314	0.0530847
Rhamnose	-0.33579578874393	0.0300756786929279	0.0467058
LPE(16:0)	0.240424139122603	0.023166024041498	0.0369537
LPC(16:1)	0.225885714494788	0.0441441365692993	0.0656566
LPC(18:1)	0.182325291013398	0.0432398139539431	0.0644933
LPC(20:0)	0.23934041013609	0.0178977627666976	0.0291271
LPC(22:6)	0.262946557879892	0.0542203851200009	0.078866
TG(52:6)	-0.0902571681364978	0.0688391047602481	0.0979705
TG(53:4)	-0.0776445289558351	0.0396027578254684	0.0599148

## Sheet: Z-score concentration
Metabolite	CD009	CD005	CD002	CD011	CD007	CD010	CD013	CD014	CD016	CD024	CD020	CD018	CD019	CD022	CD035	CD021	CD028	CD039	CD033	CD041	CD038	CD052	CD042	CD046	CD049	CD054	CD073	CD066	CD050	CD055	CD058	CD056	CD061	CD093	CD059	CD062	CD112	CD070	CD121	CD074	CD122	CD084	CD090	CD132	CD138	CD082	CD139	CD145	CD123
label	BF1	BF1	BF1	BF1	BF1	BF1	BF1	BF1	BF1	BF1	BF1	BF1	BF1	BF1	BF1	BF1	BF1	BF1	BF1	BF1	BF1	BF1	BF1	BF1	BF1	BF1	BF1	BF1	BF1	BF1	BF1	BF1	BF1	BF1	BF1	BF1	BF1	BF1	BF1	BF1	BF1	BF1	BF1	BF1	BF1	BF1	BF1	BF1	BF1
Glutamine	0.924715	0.655296	1.29334	2.13482	1.88998	-0.163168	-0.384065	-0.90238	1.41714	0.100157	0.308221	-2.41131	0.394358	0.320051	-0.736452	-1.48297	-0.195056	-0.518081	0.1437	-2.07079	-0.637773	0.408571	-0.74298	0.591729	-0.697032	-0.0876454	-2.61161	-0.87929	-0.131264	-0.680633	-1.1975	-0.0647171	-2.31076	0.370872	-1.21333	-0.217354	1.44095	-1.15541	0.959029	-0.519211	1.35398	0.28823	0.131491	0.526152	-0.96013	0.547607	0.123421	1.00118	0.572803
Serine	0.421847	-0.54718	-0.179743	1.88067	0.554531	0.733124	-1.18088	0.271395	1.9222	-0.44584	0.399981	-1.65816	0.136587	0.444131	-0.804134	0.819323	0.403542	-0.492014	-0.876147	-2.08292	-0.717498	-0.254356	-0.240378	2.80072	1.61935	0.0107127	-2.45593	-1.49097	0.396335	0.591656	-0.751541	-0.25794	-0.454556	-0.641472	0.129538	0.0610954	1.89778	0.382918	1.38684	-0.567314	0.419171	1.19797	-1.34686	-0.00473506	-0.0622322	-0.140601	-0.867305	0.818497	0.51306
N-Acetylserine	0.749437	-0.186557	-0.379985	-0.559849	0.849417	-0.135562	-0.891943	1.17473	0.91875	1.06294	0.188494	-1.01755	-0.332508	0.405536	1.66759	0.66679	1.02576	1.53471	0.013152	-1.22153	1.35283	-0.880137	1.1991	2.82138	0.289981	-0.330247	-0.791712	-0.770611	1.10012	-0.212431	-0.751519	-0.836176	0.225421	0.205325	-0.568641	1.09987	0.399256	-0.996194	1.95899	-0.839944	-0.143349	-0.138074	1.42292	-0.843712	-1.28257	0.0334997	-0.787442	-0.607829	0.299024
3-Hydroxylisovalerylcarnitine	-0.651004	-0.107971	0.160019	-0.693319	-0.0609555	-0.462941	-0.944853	0.0119191	0.449166	0.0589349	-0.526412	-1.17053	0.409203	-0.319543	-0.556973	0.0612857	0.571408	2.25222	-0.279579	3.36885	-0.620444	-0.394768	-0.582831	-0.392417	-0.484098	1.07918	-0.545219	1.70449	-0.0233428	-0.0727094	-0.629847	-0.564025	-0.366558	-0.107971	1.25549	-0.390066	-0.173793	0.319873	0.199982	-0.0844634	0.620774	0.178825	-0.225511	-0.723879	0.848801	-0.0492015	0.0753905	-0.220809	-0.542868
Rhamnose	-0.082737	0.276601	1.60307	0.45978	-0.600456	-0.309429	1.8349	-0.344521	0.359652	-0.477869	0.512417	0.284088	-1.44663	0.890939	0.591724	0.210863	0.385385	-0.695905	-0.246732	-1.12098	0.899361	-0.914643	1.23226	0.630559	-0.845161	1.86298	0.186767	2.6247	0.268881	-1.58115	0.702614	-0.558814	0.217647	0.25929	3.42081	1.57055	-0.701987	1.21214	-0.231759	0.40106	0.381408	-1.179	-0.428741	-1.67894	-1.35165	-0.931019	-1.00097	0.428899	1.48399
LPE(16:0)	-0.388945	-0.637395	0.816368	0.319467	-0.123812	-0.241185	-0.731532	-0.780984	1.41396	2.78431	-1.52336	-2.06435	0.283123	-0.388945	-0.865589	-1.23618	0.0942529	-0.842948	0.298018	-1.02229	1.4795	1.70829	0.54766	-1.42982	-0.134536	-0.0672102	0.498804	-0.00286331	0.626902	-1.23022	-0.976408	0.217584	-1.2338	0.1443	-0.947214	0.587579	0.385601	0.474972	0.487484	1.11725	-0.12262	1.26263	-0.107725	-0.0689976	-0.686847	-0.337706	-0.220928	-0.513468	1.77681
LPC(16:1)	1.5095	-0.838784	0.0151061	-0.784208	0.035429	-0.37021	-0.766507	-1.02136	1.94677	3.3343	-1.12347	-1.10528	1.3161	-0.441504	-0.91729	-0.847307	0.663637	-0.789124	-0.891231	-1.00219	2.83458	0.414025	-0.240406	-0.727828	0.263078	-0.417084	-0.768965	-0.499523	0.518918	-0.779291	-0.409709	-0.20779	-0.902048	0.186048	-1.20673	0.536946	-0.0522546	-0.338906	0.376166	-0.445438	-0.133218	0.0192034	0.817042	0.185884	-0.410856	-0.524763	-0.734875	-0.49182	0.35322
LPC(18:1)	-0.313219	-0.72207	0.674489	-1.13147	0.264396	-0.148131	-0.60575	-1.19945	1.40273	4.04821	-0.893507	-1.88131	0.346582	-0.377931	-0.556864	-0.945545	-0.275527	0.0257643	0.772716	-1.43546	1.77983	1.60264	-0.102491	-1.27565	-0.497904	0.189276	-0.740642	-0.848321	1.19372	-1.03974	-0.297154	0.349423	-1.27419	0.836187	-1.35	0.391387	1.79337	1.01889	0.963607	1.15283	-0.167347	0.0968503	0.677401	0.595049	-0.451953	0.176744	-0.297512	-1.10963	0.694278
LPC(20:0)	-0.228665	-0.783749	0.799873	-1.0885	-0.666746	0.0107828	0.919597	-0.604163	1.98895	1.06653	-1.38509	-1.81229	-0.321179	-0.400088	-0.566069	-1.3089	-0.239549	2.45968	-0.0490792	-0.974219	0.315535	1.00123	-0.130709	-1.54563	0.0652028	-0.0654052	-0.345668	-0.710282	0.68287	-1.06673	-0.408251	-0.846332	-0.718445	0.217579	-1.21639	0.799873	2.7862	0.609403	1.2434	-0.182408	-0.332063	-0.244991	1.34951	0.361792	-0.342947	-0.00826419	2.76443	0.280162	1.03388
LPC(22:6)	-0.560422	-1.28382	1.25929	-1.04446	-0.21107	0.072363	0.583758	-1.00913	3.44335	0.892456	-0.993549	-1.38203	-0.444161	-0.537435	-0.421745	-0.670033	-0.715436	-0.660345	0.163548	-0.706887	-0.479115	0.338509	-0.0927195	-0.880518	-0.923641	-0.0731527	0.113776	-0.640018	0.557542	-0.375202	-0.845754	1.19527	-1.6043	-0.765017	-1.03838	-0.724934	1.2798	0.0499468	0.908224	-0.130143	1.2154	0.794623	-0.352026	-0.306814	-0.164338	-0.609623	3.26991	-0.38831	2.03759
TG(52:6)	0.907792	0.502128	-0.135064	0.280492	0.123936	0.0562606	0.250033	0.829637	0.819353	-0.140205	0.951718	0.683561	-0.796299	0.61089	1.35043	0.886442	-0.776663	0.6817	0.209241	-1.0076	-0.831313	1.76285	1.09623	0.529894	0.462904	0.892073	-1.04345	-0.102695	-0.0591117	-0.703404	-0.466734	0.635081	-0.413553	0.10332	0.330833	-0.747673	-0.793851	-0.682005	-0.507624	-0.971464	-0.765547	-0.526918	-0.200193	-1.47056	-0.798846	-0.132762	-0.896785	-0.349403	0.0236468
TG(53:4)	0.0330228	0.470095	0.794467	0.107666	0.875054	-0.49769	-0.829784	0.00366813	-0.593721	-0.873417	-0.00466639	-0.131278	-1.60857	0.356292	-0.504921	-0.488497	-0.73455	0.809052	0.585736	-1.55225	-1.18179	0.0428894	0.334843	0.134447	-0.145311	1.3636	0.195607	0.0200307	0.307449	-0.24361	-0.218055	0.194627	-1.35271	0.214482	0.194872	-0.589982	-0.81385	-0.558728	1.13894	0.21963	-0.207514	0.0686283	-0.289327	-0.311082	-0.625282	0.237402	-0.113934	0.605531	0.268779
[truncated: 193 more columns]
