# Supplementary material for: Multiomics reveals microbial metabolites as key actors in intestinal fibrosis in Crohn’s disease
Source: EMBO Mol Med. 2024 Sep 13;16(10):11. doi: 10.1038/s44321-024-00129-8 (PMC11473649; doi:10.1038/s44321-024-00129-8)
Supplement: Supplementary file 27 — Source data Fig. 2 [file 44321_2024_129_MOESM27_ESM.zip]

Archive with 7 entries (3 files):
- Source data_Figure2/2A/
- Source data_Figure2/2A/valBF.csv
- Source data_Figure2/2B/
- Source data_Figure2/2B/data.xlsx
- Source data_Figure2/2C/
- Source data_Figure2/2C/ExValBF.csv
- Source data_Figure2/
