# Supplementary material for: Multiomics reveals microbial metabolites as key actors in intestinal fibrosis in Crohn’s disease
Source: EMBO Mol Med. 2024 Sep 13;16(10):11. doi: 10.1038/s44321-024-00129-8 (PMC11473649; doi:10.1038/s44321-024-00129-8)
Supplement: Supplementary file 27 — Source data Fig. 2 [file 44321_2024_129_MOESM27_ESM.zip › Source data_Figure2/2A/valBF.csv]

Label4	Combine model	Label	Clinical	Label1	Microbiome	Label2	Fecal metabolite	Label3	Blood metabolite
0.00E+00	3.57E-01	1.00E+00	5.41E-01	1.00E+00	5.24E-01	1.00E+00	3.64E-01	1.00E+00	6.56E-01
0.00E+00	5.26E-01	0.00E+00	5.03E-01	1.00E+00	7.02E-01	1.00E+00	7.28E-01	1.00E+00	6.56E-01		p-value of delong test
0.00E+00	3.93E-01	1.00E+00	5.12E-01	1.00E+00	6.16E-01	0.00E+00	5.70E-01	1.00E+00	6.54E-01
1.00E+00	5.36E-01	1.00E+00	5.77E-01	1.00E+00	7.02E-01	0.00E+00	8.85E-01	0.00E+00	5.29E-01			Clinical	Microbiome	Fecal metabolite	Blood metabolite
0.00E+00	5.55E-01	1.00E+00	5.77E-01	0.00E+00	4.60E-01	1.00E+00	7.74E-01	0.00E+00	2.83E-01		Combine model	0.0101	0.046	0.0599	0.26
0.00E+00	3.70E-01	1.00E+00	5.83E-01	1.00E+00	6.03E-01	0.00E+00	5.75E-01	0.00E+00	4.51E-01		Clinical		0.765	0.772	0.952
0.00E+00	3.95E-01	0.00E+00	7.09E-01	1.00E+00	5.46E-01	1.00E+00	4.92E-01	0.00E+00	5.85E-01		Microbiome			0.52	0.841
1.00E+00	7.21E-01	1.00E+00	6.42E-01	1.00E+00	5.10E-01	1.00E+00	5.49E-01	1.00E+00	7.00E-01		Fecal metabolite				0.818
0.00E+00	3.46E-01	0.00E+00	4.48E-01	1.00E+00	6.81E-01	1.00E+00	2.28E-01	1.00E+00	6.58E-01		Blood metabolite
0.00E+00	3.24E-01	1.00E+00	4.25E-01	1.00E+00	6.46E-01	1.00E+00	8.09E-01	1.00E+00	6.53E-01
1.00E+00	4.92E-01	1.00E+00	6.40E-01	0.00E+00	5.57E-01	1.00E+00	2.73E-01	1.00E+00	7.61E-01
1.00E+00	3.89E-01	0.00E+00	5.24E-01	1.00E+00	6.70E-01	0.00E+00	4.23E-01	1.00E+00	7.46E-01		final_model|seed|selector|model(binary scores)	test_auc	test_accuracy	test_precision	test_recall	test_f1_score	test_sensitivity	test_specificity
0.00E+00	6.31E-01	1.00E+00	6.33E-01	0.00E+00	5.87E-01	0.00E+00	1.71E-01	1.00E+00	2.90E-01		Combine model	0.844054581	0.717391304	0.791666667	0.703703704	0.745098039	0.703703704	0.736842105
0.00E+00	5.03E-01	1.00E+00	5.44E-01	0.00E+00	5.89E-01	0.00E+00	1.07E-01	0.00E+00	3.73E-01		Clinical	0.590643275	0.608695652	0.604651163	0.962962963	0.742857143	0.962962963	0.105263158
1.00E+00	6.91E-01	0.00E+00	5.39E-01	1.00E+00	3.78E-01	1.00E+00	5.31E-01	0.00E+00	5.01E-01		Microbiome	0.676413255	0.652173913	0.657142857	0.851851852	0.741935484	0.851851852	0.368421053
0.00E+00	3.49E-01	0.00E+00	5.19E-01	1.00E+00	7.02E-01	1.00E+00	7.36E-01	1.00E+00	6.07E-01		Fecal metabolite	0.686159844	0.695652174	0.709677419	0.814814815	0.75862069	0.814814815	0.526315789
1.00E+00	4.43E-01	0.00E+00	5.78E-01	0.00E+00	5.24E-01	0.00E+00	7.02E-01	1.00E+00	6.33E-01		Blood metabolite	0.787524366	0.717391304	0.694444444	0.925925926	0.793650794	0.925925926	0.421052632
1.00E+00	5.19E-01	1.00E+00	6.59E-01	0.00E+00	5.55E-01	1.00E+00	4.99E-01	0.00E+00	4.43E-01
1.00E+00	5.82E-01	0.00E+00	6.29E-01	1.00E+00	5.06E-01	1.00E+00	5.23E-01	1.00E+00	5.05E-01
1.00E+00	4.27E-01	1.00E+00	5.44E-01	1.00E+00	6.81E-01	0.00E+00	4.40E-01	0.00E+00	6.17E-01
1.00E+00	7.87E-01	0.00E+00	5.76E-01	1.00E+00	5.97E-01	0.00E+00	4.38E-01	1.00E+00	6.56E-01
1.00E+00	6.03E-01	1.00E+00	5.76E-01	1.00E+00	5.46E-01	0.00E+00	5.37E-01	0.00E+00	5.18E-01
0.00E+00	5.14E-01	0.00E+00	5.39E-01	1.00E+00	5.50E-01	1.00E+00	6.26E-01	1.00E+00	5.43E-01
1.00E+00	6.50E-01	1.00E+00	5.47E-01	1.00E+00	3.78E-01	1.00E+00	6.45E-01	1.00E+00	7.70E-01
1.00E+00	5.85E-01	1.00E+00	6.68E-01	0.00E+00	4.66E-01	0.00E+00	4.04E-01	1.00E+00	4.78E-01
1.00E+00	4.04E-01	0.00E+00	6.31E-01	0.00E+00	4.50E-01	0.00E+00	5.66E-01	0.00E+00	5.35E-01
1.00E+00	7.00E-01	1.00E+00	5.80E-01	1.00E+00	6.02E-01	0.00E+00	2.86E-01	1.00E+00	5.47E-01
0.00E+00	3.83E-01	1.00E+00	6.25E-01	0.00E+00	5.99E-01	0.00E+00	2.02E-01	0.00E+00	4.59E-01
1.00E+00	7.19E-01	0.00E+00	5.82E-01	0.00E+00	5.97E-01	0.00E+00	6.75E-01	1.00E+00	5.98E-01
1.00E+00	4.78E-01	0.00E+00	4.19E-01	0.00E+00	6.28E-01	1.00E+00	6.85E-01	1.00E+00	6.42E-01
0.00E+00	4.83E-01	1.00E+00	6.22E-01	1.00E+00	6.04E-01	1.00E+00	4.63E-01	1.00E+00	5.39E-01
1.00E+00	7.95E-01	1.00E+00	5.44E-01	0.00E+00	6.33E-01	0.00E+00	3.10E-01	1.00E+00	6.99E-01
1.00E+00	7.10E-01	1.00E+00	5.79E-01	1.00E+00	6.33E-01	1.00E+00	7.98E-01	1.00E+00	7.52E-01
1.00E+00	7.43E-01	0.00E+00	5.12E-01	1.00E+00	6.00E-01	1.00E+00	5.45E-01	0.00E+00	6.24E-01
1.00E+00	5.21E-01	1.00E+00	5.44E-01	0.00E+00	3.38E-01	0.00E+00	8.32E-01	0.00E+00	7.28E-01
1.00E+00	6.81E-01	1.00E+00	6.28E-01	0.00E+00	5.79E-01	1.00E+00	5.57E-01	0.00E+00	6.09E-01
1.00E+00	4.99E-01	0.00E+00	6.42E-01	0.00E+00	6.31E-01	1.00E+00	7.33E-01	1.00E+00	5.04E-01
0.00E+00	3.31E-01	1.00E+00	6.30E-01	0.00E+00	5.53E-01	0.00E+00	5.82E-01	1.00E+00	7.59E-01
1.00E+00	5.71E-01	0.00E+00	6.68E-01	0.00E+00	3.77E-01	1.00E+00	5.93E-01	1.00E+00	6.10E-01
1.00E+00	7.02E-01	0.00E+00	6.30E-01	1.00E+00	6.28E-01	1.00E+00	6.94E-01	0.00E+00	3.66E-01
0.00E+00	4.80E-01	0.00E+00	5.44E-01	1.00E+00	5.78E-01	1.00E+00	9.45E-01	0.00E+00	6.06E-01
1.00E+00	3.82E-01	1.00E+00	5.40E-01	1.00E+00	4.74E-01	0.00E+00	1.59E-01	0.00E+00	4.71E-01
0.00E+00	4.02E-01	0.00E+00	5.76E-01	1.00E+00	6.02E-01	1.00E+00	5.84E-01	1.00E+00	6.97E-01
1.00E+00	5.57E-01	1.00E+00	6.72E-01	1.00E+00	4.39E-01	1.00E+00	6.90E-01	1.00E+00	6.99E-01
0.00E+00	4.05E-01	1.00E+00	5.12E-01	0.00E+00	4.06E-01	1.00E+00	6.65E-01	0.00E+00	7.19E-01
0.00E+00	4.47E-01	1.00E+00	6.29E-01	0.00E+00	4.48E-01	1.00E+00	5.54E-01	0.00E+00	3.03E-01
