# Supplementary material for: Multiomics reveals microbial metabolites as key actors in intestinal fibrosis in Crohn’s disease
Source: EMBO Mol Med. 2024 Sep 13;16(10):11. doi: 10.1038/s44321-024-00129-8 (PMC11473649; doi:10.1038/s44321-024-00129-8)
Supplement: Supplementary file 27 — Source data Fig. 2 [file 44321_2024_129_MOESM27_ESM.zip › Source data_Figure2/2B/data.xlsx]

## Sheet: bac BF_coefficient
ss	random forest	decision tree	extra tree	gradient boost	logistic regression	support vector machine
Ruminococcaceae_g__Ruminococcaceae_UCG_003	0.270611	0.0654168	0.1875	0.279305	-0.441188	-0.479746
Erysipelotrichaceae_g__Erysipelatoclostridium	0.38589	0.613944	0.4375	0.367898	-0.423988	-0.449197
Erysipelotrichaceae_g__Solobacterium	0.343498	0.32064	0.375	0.352797	-0.260889	-0.26774

## Sheet: bac HC_coefficient
Best_8724|spearman_statistical_rfe	d__Bacteria;p__Actinobacteria;c__Actinobacteria;o__Actinomycetales;f__Actinomycetaceae;g__Actinomyces	d__Bacteria;p__Actinobacteria;c__Coriobacteriia;o__Coriobacteriales;f__Eggerthellaceae;g__Eggerthella	d__Bacteria;p__Bacteroidetes;c__Bacteroidia;o__Bacteroidales;f__Rikenellaceae;g__Alistipes	d__Bacteria;p__Firmicutes;c__Bacilli;o__Bacillales;f__Family_XI;g__Gemella	d__Bacteria;p__Firmicutes;c__Bacilli;o__Lactobacillales;f__Lactobacillaceae;g__Lactobacillus	d__Bacteria;p__Firmicutes;c__Clostridia;o__Clostridiales;f__Lachnospiraceae;g__Dorea	d__Bacteria;p__Firmicutes;c__Clostridia;o__Clostridiales;f__Lachnospiraceae;g__Fusicatenibacter	d__Bacteria;p__Firmicutes;c__Clostridia;o__Clostridiales;f__Lachnospiraceae;g__Lachnospiraceae_NC2004_group	d__Bacteria;p__Firmicutes;c__Clostridia;o__Clostridiales;f__Lachnospiraceae;g__Lachnospiraceae_UCG-004	d__Bacteria;p__Firmicutes;c__Clostridia;o__Clostridiales;f__Lachnospiraceae;g__Lachnospiraceae_UCG-010	d__Bacteria;p__Firmicutes;c__Clostridia;o__Clostridiales;f__Lachnospiraceae;g__Roseburia	d__Bacteria;p__Firmicutes;c__Clostridia;o__Clostridiales;f__Lachnospiraceae;g__[Eubacterium]_hallii_group	d__Bacteria;p__Firmicutes;c__Clostridia;o__Clostridiales;f__Lachnospiraceae;g__[Ruminococcus]_gnavus_group	d__Bacteria;p__Firmicutes;c__Clostridia;o__Clostridiales;f__Peptostreptococcaceae;g__Romboutsia	d__Bacteria;p__Firmicutes;c__Clostridia;o__Clostridiales;f__Ruminococcaceae;g__Ruminiclostridium_5	d__Bacteria;p__Firmicutes;c__Clostridia;o__Clostridiales;f__Ruminococcaceae;g__Ruminococcaceae_NK4A214_group	d__Bacteria;p__Firmicutes;c__Clostridia;o__Clostridiales;f__Ruminococcaceae;g__Ruminococcaceae_UCG-014	d__Bacteria;p__Firmicutes;c__Clostridia;o__Clostridiales;f__Ruminococcaceae;g__Ruminococcus_1	d__Bacteria;p__Firmicutes;c__Clostridia;o__Clostridiales;f__Ruminococcaceae;g__Subdoligranulum	d__Bacteria;p__Firmicutes;c__Erysipelotrichia;o__Erysipelotrichales;f__Erysipelotrichaceae;g__Erysipelotrichaceae_UCG-003	d__Bacteria;p__Firmicutes;c__Erysipelotrichia;o__Erysipelotrichales;f__Erysipelotrichaceae;g__Faecalitalea	d__Bacteria;p__Firmicutes;c__Erysipelotrichia;o__Erysipelotrichales;f__Erysipelotrichaceae;g__Turicibacter	d__Bacteria;p__Firmicutes;c__Negativicutes;o__Selenomonadales;f__Acidaminococcaceae;g__Phascolarctobacterium	d__Bacteria;p__Patescibacteria;c__Saccharimonadia;o__Saccharimonadales;f__Saccharimonadaceae;g__Saccharimonadaceae	d__Bacteria;p__Proteobacteria;c__Gammaproteobacteria;o__Betaproteobacteriales;f__Burkholderiaceae;g__Parasutterella	d__Bacteria;p__Proteobacteria;c__Gammaproteobacteria;o__Pasteurellales;f__Pasteurellaceae;g__Haemophilus
random forest	0.0138989	0.0176103	0.0225172	0.0187327	0.0206282	0.0138957	0.123499	0.0757135	0.0609131	0.0153856	0.124968	0.0745858	0.0297806	0.0523854	0.0232158	0.0214512	0.0344988	0.0529891	0.0359448	0.0838992	0.00576976	0.00603438	0.0411766	0.00836013	0.0183879	0.00375865
decision tree	0	0	0	0.302811	0	0	0.592456	0	0	0	0	0	0	0	0	0	0.104733	0	0	0	0	0	0	0	0	0
extra tree	0.0177217	0.0179831	0.00993057	0.0529132	0.0163408	0.00961615	0.215892	0.0603985	0.0489529	0.0222979	0.12125	0.045278	0.0534095	0.0365165	0.0102705	0.0134655	0.0438949	0.0482768	0.0204031	0.0548633	0.0100493	0.00628849	0.0335074	0.0103913	0.00976593	0.0103219
gradient boost	0.00849437	0.0280094	0.00840357	0.0274612	0.0203621	0.00641477	0.194645	0.0118389	0.0628232	0.00887964	0.176005	0.0499723	0.0569594	0.0349262	0.00777578	0.00566445	0.032278	0.0390459	0.0142827	0.128223	0.00506229	0.000769087	0.0488587	0.00624667	0.0124887	0.00410924
logistic regression	0.900556	2.11586	-1.37709	2.31857	1.43927	2.01644	-2.25531	1.60783	-1.2283	2.20626	-1.51786	-1.00449	0.867746	-1.88635	-1.10661	1.47297	-1.62717	-0.858013	-0.878839	-1.43855	-1.03668	1.37069	-1.7047	0.930071	-1.17489	-2.16199
suport vector machine	0.193004	0.372579	-0.318568	0.460813	0.305971	0.34576	-0.390853	0.305596	-0.241308	0.425455	-0.25082	-0.192349	0.118174	-0.369264	-0.229005	0.32306	-0.317955	-0.138194	-0.148974	-0.254263	-0.226598	0.320041	-0.341087	0.193807	-0.210461	-0.431872

## Sheet: bacHM
	HC	BF1	BF2
Ruminococcaceae_g__Ruminococcaceae_UCG_003	0.0169171	0.00884015	0.00354153
Erysipelotrichaceae_g__Erysipelatoclostridium	0.014519	0.11521	0.0746292
Erysipelotrichaceae_g__Solobacterium	0.0100594	0.0239406	0.0183015

## Sheet: fece BF_coefficient
Best_6728|statistical_rf_lasso	GUDCA	Linoleylcarnitine
random forest	0.465208	0.534792
decision tree	0.233142	0.766858
extra tree	0.482246	0.517754
gradient boost	0.435627	0.564373
logistic regression	0.27014	0.237107
support vector machine	-0.000581466	-0.00181226

## Sheet: fece HC_coefficient
	Lactic acid	2-Butenoic acid	ortho-Hydroxyphenylacetic acid	Phenylacetic acid	Erythronic acid	Maltose/Lactose	Butyric acid	Isovaleric acid	N-Methylnicotinamide	Pyruvic acid	GLCA	DPA	Dodecanoylcarnitine	12-KetoLCA	Imidazolepropionic acid
random forest	0.0702784	0.0275024	0.0186068	0.0760423	0.0521624	0.105288	0.041687	0.0805279	0.0812236	0.0583555	0.0466267	0.0868419	0.0614161	0.116236	0.0772045
decision tree	0.0862839	0	0.154607	0	0	0.0543362	0.0534872	0.41028	0.0285265	0	0	0	0	0.21248	0
extra tree	0.0186795	0.0227236	0.00907565	0.0749807	0.0355571	0.148893	0.0721954	0.0916945	0.0664488	0.0197791	0.0150221	0.0699253	0.0285157	0.191467	0.135042
gradient boost	0.0705554	0.0138952	0.0110593	0.0503725	0.026979	0.179406	0.039121	0.0677725	0.10947	0.064973	0.01473	0.105722	0.0327405	0.160794	0.0524101
logistic regression	0.564583	0.846542	0.267651	0.751461	1.06222	-0.600669	-0.60768	0.738648	0.666813	0.625117	0.317875	0.643212	0.637111	-1.08226	0.811845
support vector machine	0.506837	0.670205	0.275258	0.530459	1.42191	-0.763805	-0.638438	0.683415	0.551638	0.579352	0	0	0.724593	-0.768027	0.584296

## Sheet: FecesHM
	HC	BF1	BF2
GUDCA	1.67824	14.2222	49.0165
Linoleylcarnitine	3.60324	19.0184	26.9322

## Sheet: blood BF_coefficient
	Citramalic.acid	DAG.36.5.	PE.34.2.	PE.36.0.	PE.36.1.	PE.36.2.
random forest	0.158811	0.156039	0.17377	0.17539	0.13392	0.20207
decision tree	0.147826	0.18422	0.359591	0	0.165402	0.14296
extra tree	0.169258	0.189052	0.166531	0.171815	0.159375	0.14397
gradient boost	0.199318	0.164217	0.181249	0.137277	0.104221	0.213719
logistic regression	0.496618	0.431798	1.149	0.843943	-0.51753	-0.960198
support vector machine	0.612565	0.496985	0.30021	0.487545	0	0

## Sheet: blood HC_coefficient
	GDCA	Linoleylcarnitine	Fructose	Indole-3-propionic acid	Myristoleic acid	Pentadecanoic acid	Palmitoleic acid	2-Furoic acid	Cer(d18:2/24:2)	PC(O-34:3)	PE(36:1)	SM(d16:1/23:0)
random forest	0.0715118	0.00692506	0.0777553	0.0408445	0.0250668	0.0688462	0.0274106	0.249	0.127745	0.0728605	0.0906843	0.14135
decision tree	0	0	0	0.0507138	0	0	0	0.617506	0.275303	0.0564767	0	0
extra tree	0.0433891	0.00987548	0.0223264	0.0205921	0.0265114	0.105159	0.0752158	0.306017	0.103945	0.0631271	0.0695205	0.154321
gradient boost	0.0184084	0.00578531	0.0177813	0.021353	0.0174052	0.0428176	0.0157066	0.447181	0.132482	0.0563672	0.0784382	0.146274
logistic regression	-1.1157	0.807438	-0.492146	-0.468623	2.0492	-0.934087	0.835924	-3.30505	-2.52091	-1.45317	-1.25425	-0.751637
support vector machine	0	0	0	0	0	0	0	-1.88122	-1.77033	0	-1.14475	0

## Sheet: bloodHM
	HC	BF1	BF2
Citramalic acid	0.0950067	0.0674078	0.074958
DAG(36:5)	2.65646	2.18496	2.39305
PE(34:2)	6.71355	4.14894	5.87919
PE(36:0)	0.360993	0.142844	0.189836
PE(36:1)	3.60307	1.37894	1.81273
PE(36:2)	19.935	9.35649	12.4363
