# Supplementary material for: Multiomics reveals microbial metabolites as key actors in intestinal fibrosis in Crohn’s disease
Source: EMBO Mol Med. 2024 Sep 13;16(10):11. doi: 10.1038/s44321-024-00129-8 (PMC11473649; doi:10.1038/s44321-024-00129-8)
Supplement: Supplementary file 27 — Source data Fig. 2 [file 44321_2024_129_MOESM27_ESM.zip › Source data_Figure2/2C/ExValBF.csv]

Label4	Combine model	Label	Clinical	Label1	Microbiome	Label2	Fecal metabolite	Label3	Blood metabolite		p-value of delong test
0	0.6164	0	0.5675	0	0.6841	0	0.5473	0	0.5752
1	0.5904	1	0.5353	1	0.4406	1	0.6902	1	0.6212			Clinical	Microbiome	Fecal metabolite	Blood metabolite
1	0.771	1	0.6617	1	0.6422	1	0.8322	1	0.761		Combine model	0.003378	0.02507	0.01581	0.02032
1	0.7282	1	0.427	1	0.7216	1	0.6228	1	0.6291		Clinical		0.8692	0.7795	0.8248
1	0.5065	1	0.4284	1	0.6043	1	0.4318	1	0.5369		Microbiome			0.3778	0.4198
1	0.6232	1	0.5503	1	0.649	1	0.5952	1	0.6105		Fecal metabolite				0.5252
1	0.6687	1	0.7075	1	0.774	1	0.6203	1	0.6105		Blood metabolite
1	0.6044	1	0.5305	1	0.7046	1	0.5532	1	0.5643
1	0.5985	1	0.5316	1	0.5861	1	0.5185	1	0.6224
1	0.6426	1	0.6855	1	0.6546	1	0.6202	1	0.6383		final_model	test_auc	test_accuracy	test_precision	test_recall	test_f1_score	test_sensitivity	test_specificity
1	0.6538	1	0.6355	1	0.6725	1	0.8365	1	0.6157		Combine model	0.775	0.703125	0.698412698	1	0.822429907	1	0.05
1	0.7479	1	0.5811	1	0.6535	1	0.7551	1	0.7645		Clinical	0.476	0.625	0.692307692	0.818181818	0.75	0.818181818	0.2
0	0.5855	0	0.6686	0	0.5315	0	0.4286	0	0.6159		Microbiome	0.639772727	0.734375	0.728813559	0.977272727	0.834951456	0.977272727	0.2
0	0.6093	0	0.4296	0	0.7726	0	0.6087	0	0.5719		Fecal metabolite	0.609090909	0.625	0.7	0.795454545	0.744680851	0.795454545	0.25
0	0.6142	0	0.607	0	0.6837	0	0.6138	0	0.5993		Blood metabolite	0.617045455	0.703125	0.698412698	1	0.822429907	1	0.05
1	0.5958	1	0.6764	1	0.6357	1	0.5837	1	0.5648
1	0.6791	1	0.5366	1	0.5744	1	0.5886	1	0.7551
0	0.5769	0	0.5326	0	0.6885	0	0.5568	0	0.5359
1	0.6201	1	0.5239	1	0.6978	1	0.4477	1	0.5648
0	0.5778	0	0.5415	0	0.6272	0	0.5695	0	0.6424
1	0.6598	1	0.5367	1	0.7384	1	0.5366	1	0.6296
0	0.5836	0	0.5051	0	0.6281	0	0.3331	0	0.5784
1	0.5942	1	0.6769	1	0.746	1	0.3652	1	0.5605
1	0.6064	1	0.5889	1	0.7102	1	0.5882	1	0.564
0	0.5894	0	0.5327	0	0.7004	0	0.6094	0	0.6045
0	0.592	0	0.6106	0	0.5349	0	0.6034	0	0.6188
0	0.5928	0	0.6854	0	0.6568	0	0.6016	0	0.5665
1	0.5833	1	0.6988	1	0.6815	1	0.5556	1	0.5679
0	0.587	0	0.6376	0	0.746	0	0.5532	0	0.5594
1	0.6227	1	0.5326	1	0.7702	1	0.4532	1	0.5778
1	0.6672	1	0.5326	1	0.7656	1	0.5506	1	0.618
0	0.5898	0	0.4109	0	0.4993	0	0.6194	0	0.5703
1	0.5462	1	0.4202	1	0.512	1	0.5857	1	0.5409
1	0.6249	1	0.7275	1	0.746	1	0.5483	1	0.6171
1	0.6224	1	0.5283	1	0.7172	1	0.4547	1	0.6116
1	0.6128	1	0.4341	1	0.6244	1	0.8329	1	0.579
0	0.5435	0	0.6395	0	0.4022	0	0.5358	0	0.5883
1	0.6323	1	0.6118	1	0.774	1	0.6474	1	0.6167
0	0.5822	0	0.6385	0	0.5734	0	0.4066	0	0.6431
1	0.5892	1	0.5526	1	0.5477	1	0.5888	1	0.6133
1	0.5672	1	0.6372	1	0.5422	1	0.5545	1	0.5338
1	0.5568	1	0.6766	1	0.5581	1	0.4493	1	0.5695
1	0.6415	1	0.5388	1	0.7658	1	0.8325	1	0.5685
0	0.5364	0	0.6152	0	0.6598	0	0.3644	0	0.5605
1	0.6074	1	0.6302	1	0.7131	1	0.5159	1	0.5648
1	0.6167	1	0.6338	1	0.6293	1	0.62	1	0.6346
1	0.6597	1	0.5672	1	0.6488	1	0.4562	1	0.6467
1	0.5871	1	0.5894	1	0.6808	1	0.6027	1	0.577
0	0.5236	0	0.4012	0	0.4636	0	0.4416	0	0.5757
0	0.6069	0	0.564	0	0.6456	0	0.6235	0	0.5723
1	0.6157	1	0.5132	1	0.557	1	0.5915	1	0.6416
0	0.4598	0	0.5398	0	0.4358	0	0.5695	0	0.4707
0	0.5673	0	0.4918	0	0.5906	0	0.5542	0	0.5359
0	0.5629	0	0.5378	0	0.6283	0	0.5993	0	0.5421
1	0.6062	1	0.6398	1	0.6269	1	0.5571	1	0.6141
1	0.6168	1	0.4109	1	0.6488	1	0.6014	1	0.5745
1	0.5988	1	0.4079	1	0.675	1	0.8581	1	0.5426
1	0.5656	1	0.544	1	0.6689	1	0.6322	1	0.5606
1	0.5875	1	0.4144	1	0.6575	1	0.6092	1	0.5648
1	0.587	1	0.6646	1	0.6503	1	0.4492	1	0.5787
1	0.6126	1	0.7287	1	0.7004	1	0.8542	1	0.5563
1	0.5399	1	0.5373	1	0.6267	1	0.6036	1	0.5816
1	0.7016	1	0.5892	1	0.7642	1	0.4444	1	0.6331
1	0.5708	1	0.4191	1	0.5055	1	0.5958	1	0.6033
