# Supplementary material for: Multiomics reveals microbial metabolites as key actors in intestinal fibrosis in Crohn’s disease
Source: EMBO Mol Med. 2024 Sep 13;16(10):11. doi: 10.1038/s44321-024-00129-8 (PMC11473649; doi:10.1038/s44321-024-00129-8)
Supplement: Supplementary file 28 — Source data Fig. 3 [file 44321_2024_129_MOESM28_ESM.zip]

Archive with 17 entries (8 files):
- Source data_Figure3/
- Source data_Figure3/3A/
- Source data_Figure3/3A/data_a.xlsx
- Source data_Figure3/3B/
- Source data_Figure3/3B/data_b.xlsx
- Source data_Figure3/3C/
- Source data_Figure3/3C/data_c.xlsx
- Source data_Figure3/3D/
- Source data_Figure3/3D/data_d.xlsx
- Source data_Figure3/3E/
- Source data_Figure3/3E/data_e.xlsx
- Source data_Figure3/3F/
- Source data_Figure3/3F/data_f.xlsx
- Source data_Figure3/3G/
- Source data_Figure3/3G/data_g.xlsx
- Source data_Figure3/3H/
- Source data_Figure3/3H/data_h.xlsx
