# Supplementary material for: Multiomics reveals microbial metabolites as key actors in intestinal fibrosis in Crohn’s disease
Source: EMBO Mol Med. 2024 Sep 13;16(10):11. doi: 10.1038/s44321-024-00129-8 (PMC11473649; doi:10.1038/s44321-024-00129-8)
Supplement: Supplementary file 28 — Source data Fig. 3 [file 44321_2024_129_MOESM28_ESM.zip › Source data_Figure3/3A/data_a.xlsx]

## Sheet: figure3a
Imaging	Feature	Number
Comb_sign	Fecal_taxa	2
Comb_sign	Fecal_meta	8
Comb_sign	Blood_meta	61
Effusion	Fecal_taxa	2
Effusion	Fecal_meta	5
Effusion	Blood_meta	74
Penetration	Fecal_taxa	4
Penetration	Fecal_meta	6
Penetration	Blood_meta	28
Stricture	Fecal_taxa	1
Stricture	Fecal_meta	1
Stricture	Blood_meta	23
