# Supplementary material for: Multiomics reveals microbial metabolites as key actors in intestinal fibrosis in Crohn’s disease
Source: EMBO Mol Med. 2024 Sep 13;16(10):11. doi: 10.1038/s44321-024-00129-8 (PMC11473649; doi:10.1038/s44321-024-00129-8)
Supplement: Supplementary file 28 — Source data Fig. 3 [file 44321_2024_129_MOESM28_ESM.zip › Source data_Figure3/3B/data_b.xlsx]

## Sheet: figure3b
img	bac	integrate_effect	integrate_p	integrate_z	Qvalue	Qpvalue	I2value	group1_effect	group1_std	group1_p	group2_effect	group2_std	group2_p	FDR_QPvalue	FDR_integrate_p
Comb_sign	Rikenellaceae_g__Alistipes	9.90816	0.00562881	2.76866	0.173338	0.677162	0	11.271	4.85002	0.0201301	8.2793	5.30221	0.118411	0.689939	0.0868328
Comb_sign	Ruminococcaceae_g__Subdoligranulum	3.74568	0.0139894	2.45754	0.553947	0.45671	0	4.57783	1.89028	0.0154448	2.19926	2.57684	0.393396	0.52473	0.0944283
Effusion	Enterobacteriaceae_g__Klebsiella	1.08328	0.00575902	2.7612	0.411257	0.521332	0	0.78942	0.603237	0.195818	1.29869	0.516471	0.0138733	0.563039	0.0868328
Effusion	Lachnospiraceae_g__Oribacterium	8.43245	0.0178226	2.36928	0.306703	0.579711	0	9.85809	4.39246	0.0286425	5.70734	6.0729	0.350077	0.602007	0.0990226
Penetration	Enterobacteriaceae_g__Escherichia_Shigella	0.371968	0.0127144	2.49167	0.0117372	0.913727	0	0.384716	0.190081	0.0475888	0.351449	0.241164	0.148852	0.913727	0.0944283
Penetration	Family_XIII_g___Eubacterium__nodatum_group	-7.66425	0.0103654	-2.5634	1.11959	0.290007	0.106816	-9.61286	3.51153	0.00820587	-2.52804	5.70107	0.658621	0.364195	0.0932883
Penetration	Saccharimonadaceae_g__Saccharimonadaceae	-3.81257	0.00694925	-2.69927	1.24263	0.264965	0.195253	-5.23825	1.90544	0.00795394	-2.07371	2.10435	0.327305	0.348979	0.0868328
Penetration	Saccharimonadales_g__Saccharimonadales	-10.2169	0.0183375	-2.35873	3.02364	0.082059	0.669273	-4.00388	5.61502	0.478664	-19.3477	6.80699	0.00564992	0.146625	0.0990226
Stricture	Muribaculaceae_g__Muribaculaceae	19.9361	0.00663488	2.71464	0.62849	0.42791	0	26.2495	10.833	0.0185303	14.5671	9.98995	0.148612	0.502329	0.0868328
