# Supplementary material for: Multiomics reveals microbial metabolites as key actors in intestinal fibrosis in Crohn’s disease
Source: EMBO Mol Med. 2024 Sep 13;16(10):11. doi: 10.1038/s44321-024-00129-8 (PMC11473649; doi:10.1038/s44321-024-00129-8)
Supplement: Supplementary file 28 — Source data Fig. 3 [file 44321_2024_129_MOESM28_ESM.zip › Source data_Figure3/3C/data_c.xlsx]

## Sheet: figure3c
feature	img	integrate_effect	integrate_p	integrate_z	Qvalue	Qpvalue	I2value	group1_effect	group1_std	group1_p	group2_effect	group2_std	group2_p	FDR_QPvalue	FDR_integrate_p
X_gamma_Glutamylalanine	Effusion	0.000129171	0.00784611	2.65862	0.02151	0.883398	0	0.000125831	5.36586e-05	0.0224694	0.000144372	0.000114471	0.210809	0.908881	0.0809267
X_Citric_acid	Penetration	-5.14874e-05	0.00922963	-2.60343	1.99765	0.157544	0.499411	-0.00011571	4.95563e-05	0.02303	-3.93216e-05	2.15687e-05	0.0719352	0.244307	0.0809267
X_12_Tridecenoic_acid	Penetration	-0.679641	0.00898752	-2.61253	0.781466	0.376693	0	-0.521019	0.316028	0.104626	-1.01305	0.458179	0.0298169	0.463289	0.0809267
X_Dihomo_gamma_linolenic_acid	Comb_sign	0.00139922	0.00500518	2.8067	0.0172656	0.89546	0	0.00147625	0.000769521	0.0550608	0.00134351	0.000654431	0.0400778	0.912516	0.0793298
X_DPA	Comb_sign	0.00299839	0.0143873	2.44744	0.887207	0.346235	0	0.00193151	0.00166849	0.247011	0.00424652	0.00180465	0.0186178	0.435849	0.0931077
X_Dodecanoylcarnitine	Comb_sign	-0.0420665	0.0130487	-2.48244	0.416673	0.518602	0	-0.0713571	0.0484374	0.140702	-0.0379816	0.0180887	0.0357518	0.596671	0.0930806
X_Isovalerylcarnitine	Effusion	0.131673	0.0105885	2.55599	0.00297321	0.956515	0	0.133577	0.0622374	0.0360483	0.127529	0.0918055	0.168555	0.956515	0.0809267
X_Tetradecanoylcarnitine	Comb_sign	-0.0405174	0.0165329	-2.39693	0.836937	0.360274	0	-0.085342	0.051831	0.0996517	-0.0351823	0.0178816	0.0491238	0.448248	0.0937132
X_CDCA	Comb_sign	-0.000136121	0.00696834	-2.69835	0.165161	0.684449	0	-0.000107875	8.58796e-05	0.209072	-0.000151001	6.2333e-05	0.0154148	0.739758	0.0809267
X_LCA_3S	Effusion	0.000539165	0.0166407	2.39455	2.99283	0.0836339	0.665868	0.00115243	0.000419956	0.00806035	0.000291748	0.000266744	0.277272	0.15577	0.0937132
X_TCDCA	Effusion	0.00030973	0.0105667	2.55671	2.26711	0.132146	0.558909	0.000647173	0.000254758	0.0137743	0.00021113	0.00013771	0.129087	0.214237	0.0809267
X_4_Aminohippuric_acid	Comb_sign	0.0197038	0.0184434	2.35659	0.766813	0.381205	0	0.0316992	0.0160485	0.0482446	0.0152349	0.00979555	0.119879	0.46351	0.0961197
X_Hippuric_acid	Penetration	-0.00173815	0.0188646	-2.3482	0.620482	0.430868	0	-0.00170973	0.000741084	0.0246409	-0.0137029	0.0152074	0.37019	0.512254	0.0961197
X_Mandelic_acid	Penetration	-0.0821122	0.00170595	-3.13716	0.376442	0.539514	0	-0.0893373	0.0287011	0.00287719	-0.0464179	0.0637937	0.468916	0.607663	0.0793298
X_4_Hydroxyproline	Stricture	-0.000252377	0.00355784	-2.91492	0.305467	0.580475	0	-0.000212229	0.000113018	0.0654339	-0.000309413	0.000134707	0.0241724	0.640318	0.0793298
X_Aspartic_acid	Penetration	-2.89841e-05	0.00378471	2.89557	0.236111	0.627029	0	-3.61753e-05	1.78666e-05	0.047506	-2.56943e-05	1.20845e-05	0.0364913	0.684614	0.0793298
X_Citrulline	Comb_sign	0.000159517	0.00945283	2.59523	0.0800248	0.777264	0	0.000139459	9.38378e-05	0.137235	0.00017459	8.13451e-05	0.0318503	0.815365	0.0809267
X_Citrulline	Effusion	4.11467e-05	0.000339946	3.58279	0.155902	0.692958	0	3.78381e-05	1.42165e-05	0.0100455	4.73617e-05	1.94848e-05	0.0172507	0.741465	0.0363743
X_Serine	Penetration	-1.83285e-05	0.0147928	-2.43741	0.105419	0.745421	0	-1.49012e-05	1.29602e-05	0.25496	-2.00678e-05	9.23259e-06	0.032621	0.789703	0.0931077
X_Tyrosine	Comb_sign	8.87208e-05	0.00425458	2.85864	0.012462	0.911114	0	8.57429e-05	4.09247e-05	0.0361588	9.27518e-05	4.76139e-05	0.0514152	0.91971	0.0793298
