# Supplementary material for: Multiomics reveals microbial metabolites as key actors in intestinal fibrosis in Crohn’s disease
Source: EMBO Mol Med. 2024 Sep 13;16(10):11. doi: 10.1038/s44321-024-00129-8 (PMC11473649; doi:10.1038/s44321-024-00129-8)
Supplement: Supplementary file 28 — Source data Fig. 3 [file 44321_2024_129_MOESM28_ESM.zip › Source data_Figure3/3D/data_d.xlsx]

## Sheet: figure3d
feature	img	integrate_effect	integrate_p	integrate_z	Qvalue	Qpvalue	I2value	group1_effect	group1_std	group1_p	group2_effect	group2_std	group2_p	FDR_QPvalue	FDR_integrate_p
X_PC_42_10_	Effusion	-2.13545	2.24944e-05	-4.23857	2.64155	0.104102	0.621434	-1.42536	0.666868	0.036793	-3.0797	0.768998	0.0001357	0.243512	0.00897525
X_PC_42_9_	Effusion	-3.29616	9.42224e-05	-3.90501	1.27672	0.25851	0.216743	-2.42773	1.14157	0.0377146	-4.34361	1.25373	0.000847315	0.363188	0.011555
X_PC_40_8_	Effusion	-0.40727	0.00011584	-3.85477	1.98099	0.159286	0.495202	-0.271559	0.143038	0.0626077	-0.570213	0.156733	0.000478764	0.271603	0.011555
X_PC_O_30_2_	Effusion	-176.396	0.000300777	-3.61463	2.99121	0.0837176	0.665687	-257.623	67.7289	0.000345103	-88.6961	70.3761	0.21113	0.212945	0.013294
X_PC_44_12_	Comb_sign	-0.7466	0.000591228	-3.43561	1.99722	0.157588	0.499304	-1.33117	0.467251	0.00438655	-0.585254	0.245477	0.0171186	0.271603	0.0152193
X_PC_O_44_5_	Comb_sign	-4.60093	0.000650371	-3.40969	2.95164	0.0857904	0.661205	-9.50979	3.15986	0.00261624	-3.50611	1.49228	0.0187986	0.215285	0.0152193
X_PC_42_9_	Comb_sign	-12.5117	0.000651615	-3.40917	0.131941	0.716428	0	-14.5392	6.68031	0.0295231	-11.6352	4.3922	0.00807164	0.778896	0.0152193
X_PC_40_7_	Effusion	-0.114473	0.000670884	-3.40121	0.792011	0.373493	0	-0.0908239	0.0428824	0.0384737	-0.152409	0.0543129	0.0062612	0.464248	0.0152193
X_PC_44_11_	Comb_sign	-4.95709	0.000711893	-3.38496	1.91717	0.166169	0.478398	-8.83059	3.15765	0.00516479	-3.89563	1.65296	0.0184354	0.276256	0.0152193
X_Maleic_acid	Effusion	-6.36761	0.000752003	-3.36988	0.978158	0.322654	0	-8.11561	2.58731	0.00268336	-4.36963	2.76614	0.118029	0.420716	0.0152193
X_LPE_16_0_	Effusion	-1.16828	0.000720631	-3.38161	0.482524	0.487281	0	-0.897619	0.520748	0.0900873	-1.38107	0.461727	0.00367014	0.570162	0.0152193
X_LPC_18_2_	Comb_sign	-0.127909	9.41233e-05	-3.90526	0.141192	0.707099	0	-0.115583	0.0463565	0.0126546	-0.140197	0.0462833	0.00245277	0.770853	0.011555
X_LPC_17_0_	Effusion	-0.712409	0.000347116	-3.57733	0.673512	0.41183	0	-0.598681	0.242616	0.0165739	-0.947275	0.348656	0.00803574	0.500976	0.013294
X_LPC_18_1_	Comb_sign	-0.181893	0.000363835	-3.56502	0.0800011	0.777296	0	-0.164812	0.079058	0.0370968	-0.194085	0.0667936	0.00366376	0.824843	0.013294
X_LPC_28_1_	Effusion	-19.6078	0.0003665	-3.5631	0.0204976	0.886156	0	-20.2119	6.93447	0.00505184	-18.5802	9.04394	0.0431179	0.916001	0.013294
X_LPC_18_2_	Effusion	-0.0319094	0.000401881	-3.53885	0.570083	0.450226	0	-0.0250896	0.0127629	0.0541119	-0.0387058	0.0127408	0.00319446	0.537845	0.0133625
X_LPC_20_2_	Comb_sign	-7.63065	0.000762873	-3.36593	0.0022405	0.962247	0	-7.76892	3.69768	0.0356385	-7.54737	2.86962	0.00853621	0.973224	0.0152193
X_Palmitoleic_acid	Penetration	0.00733788	0.000202074	3.71641	0.722376	0.395366	0	0.00883775	0.00264814	0.00148104	0.00546028	0.00296289	0.0689585	0.483898	0.013294
X_10Z_Nonadecenoic_acid	Penetration	0.449777	0.000335746	3.58603	0.0279665	0.867188	0	0.462843	0.147769	0.00271862	0.416105	0.237218	0.0831489	0.901062	0.013294
X_Cer_d18_2_22_0_	Effusion	-0.224648	0.000250243	-3.66201	0.504653	0.477463	0	-0.181125	0.0866988	0.0410932	-0.268284	0.0868123	0.00273004	0.563632	0.013294
