# Supplementary material for: Multiomics reveals microbial metabolites as key actors in intestinal fibrosis in Crohn’s disease
Source: EMBO Mol Med. 2024 Sep 13;16(10):11. doi: 10.1038/s44321-024-00129-8 (PMC11473649; doi:10.1038/s44321-024-00129-8)
Supplement: Supplementary file 28 — Source data Fig. 3 [file 44321_2024_129_MOESM28_ESM.zip › Source data_Figure3/3E/data_e.xlsx]

## Sheet: Sheet1
Aspartic	Penetration
39.1878	2
12.9628	1
22.564	2
33.4358	0
16.6353	0
22.4561	2
15.9917	1
19.2632	1
9.3218	0
20.928	1
17.0231	1
22.2074	1
18.2106	1
24.7805	2
19.9157	0
15.7603	1
18.5391	1
14.7866	1
27.0979	1
32.8144	1
11.5213	1
14.5953	1
15.8499	1
24.5065	1
13.3223	1
20.1933	1
22.2229	1
16.2497	2
24.71	1
21.2145	2
16.2544	1
35.029	1
25.9472	1
21.2895	0
21.1397	2
18.5081	1
26.3564	1
21.132	1
23.057	2
16.3352	1
17.2874	1
10.7251	1
15.835	1
12.4497	2
13.2462	1
17.0595	1
30.57	1
17.9026	2
20.9469	1
30.8208	1
34.3674	1
22.675	1
12.5053	0
30.764	2
48.0867	2
38.3515	1
17.4318	2
16.8951	1
51.7813	2
20.659	2
21.0154	1
10.7915	1
20.7644	1
28.95	2
22.4181	2
13.3216	0
45.6194	1
17.4693	1
32.1417	2
25.3275	0
23.1527	1
14.808	1
23.0556	2
32.6316	2
17.7985	1
12.351	1
29.4539	2
15.4762	0
31.9142	1
20.3588	1
20.9395	0
22.1383	0
11.5377	1
18.8743	1
23.0114	1
17.7951	2
21.9163	1
22.5294	2
16.7391	1
24.1651	1
37.4972	2
20.6299	0
22.9054	2
25.872	1
13.6386	1
22.8267	2
22.3332	2
31.4216	2
25.0754	1
31.9631	1
30.729	1
20.1226	2
31.4112	1
12.2419	0
25.6216	1
41.6077	1
41.5247	1
22.6156	1
26.1078	2
30.4723	2
18.53	1
22.254	2
21.9659	0
28.9871	1
10.373	1
20.7607	1
22.3126	2
12.8584	2
20.0654	1
16.8249	1
16.5361	1
17.6678	1
15.0781	1
27.5028	1
16.3084	1
22.992	1
19.4378	1
15.6503	1
26.8167	2
13.3985	2
31.5584	2
23.0667	1
25.2696	1
29.9012	1
16.4317	1
18.5182	1
20.1158	1
17.3297	1
20.4047	1
31.3001	1
18.5864	1
22.1715	2
37.1825	1
19.7936	1
22.6699	1
27.2623	1
24.068	2
21.5572	1
28.1808	1
4.3965	0
24.6785	1
17.1338	1
