# Supplementary material for: Multiomics reveals microbial metabolites as key actors in intestinal fibrosis in Crohn’s disease
Source: EMBO Mol Med. 2024 Sep 13;16(10):11. doi: 10.1038/s44321-024-00129-8 (PMC11473649; doi:10.1038/s44321-024-00129-8)
Supplement: Supplementary file 28 — Source data Fig. 3 [file 44321_2024_129_MOESM28_ESM.zip › Source data_Figure3/3F/data_f.xlsx]

## Sheet: Sheet1
Methylcysteine	Penetration
2.1692	2
4.9374	1
6.65	2
4.874	0
7.8663	0
3.8835	2
4.2972	1
3.7252	1
4.1236	0
2.1519	1
5.8873	1
1.8551	1
3.9066	1
2.3181	2
3.8917	0
4.5508	1
4.2929	1
3.1109	1
4.0969	1
5.9311	1
6.1219	1
5.0857	1
4.4572	1
5.5259	1
1.9207	1
3.9413	1
2.9346	1
2.2917	2
1.9479	1
3.0864	2
2.8286	1
5.7603	1
4.5946	1
4.4927	0
1.8691	2
4.2815	1
4.9371	1
3.5043	1
2.5468	2
2.0823	1
2.0521	1
5.074	1
4.2888	1
2.0619	2
3.6733	1
4.65	1
4.735	1
4.6818	2
2.5169	1
2.9557	1
3.2079	1
6.1718	1
7.8483	0
2.5026	2
2.0971	2
2.6997	1
1.4875	2
3.3588	1
2.1239	2
2.5688	2
3.399	1
2.0934	1
3.8629	1
2.1033	2
1.3547	2
3.9622	0
2.0549	1
3.2912	1
2.5743	2
2.2241	0
4.3245	1
2.5718	1
2.5331	2
2.3984	2
4.5063	1
3.9019	1
3.3226	2
3.5523	0
3.789	1
1.6626	1
2.2321	0
2.1904	0
5.2134	1
1.9762	1
2.7225	1
6.2071	2
3.9425	1
2.0452	2
5.1937	1
4.3337	1
2.0437	2
3.2119	0
1.7406	2
2.5066	1
2.102	1
1.9074	2
2.1869	2
6.9637	2
3.877	1
4.4634	1
3.7563	1
1.2656	2
3.1108	1
2.319	0
4.2261	1
3.1454	1
5.7599	1
4.8582	1
6.4379	2
4.98	2
6.8114	1
1.7385	2
3.917	0
2.4003	1
3.4302	1
3.9273	1
3.3861	2
2.3293	2
9.2712	1
3.7117	1
4.5368	1
10.9481	1
3.6201	1
5.0044	1
4.714	1
4.5289	1
5.1497	1
4.2772	1
4.7556	2
4.5367	2
3.8897	2
3.2352	1
3.9898	1
2.5648	1
4.4409	1
3.8404	1
3.7758	1
4.121	1
3.7282	1
2.3135	1
5.1764	1
4.217	2
4.6012	1
3.9873	1
6.9485	1
3.9381	1
2.4269	2
2.8575	1
7.3952	1
2.4697	0
3.7376	1
4.7496	1
