# Supplementary material for: Multiomics reveals microbial metabolites as key actors in intestinal fibrosis in Crohn’s disease
Source: EMBO Mol Med. 2024 Sep 13;16(10):11. doi: 10.1038/s44321-024-00129-8 (PMC11473649; doi:10.1038/s44321-024-00129-8)
Supplement: Supplementary file 28 — Source data Fig. 3 [file 44321_2024_129_MOESM28_ESM.zip › Source data_Figure3/3G/data_g.xlsx]

## Sheet: Sheet1
4-Hydroxyproline	Penetration
6.399	2
8.1817	1
8.0073	2
11.5373	0
5.6869	0
3.4709	2
2.475	1
12.8077	1
7.2529	0
4.2368	1
7.2916	1
3.4457	1
9.2044	1
4.9416	2
3.7451	0
4.8342	1
4.5874	1
11.3286	1
5.244	1
12.0112	1
8.4601	1
6.5185	1
4.9927	1
12.3079	1
8.3023	1
5.3366	1
7.2787	1
6.4526	2
3.4162	1
8.8776	2
9.713	1
6.0874	1
4.3965	1
6.1099	0
8.2303	2
9.5398	1
5.3629	1
5.3684	1
4.594	2
7.1685	1
4.094	1
3.885	1
6.1005	1
3.1791	2
4.086	1
7.7451	1
7.3865	1
3.7475	2
6.3442	1
10.1389	1
6.928	1
8.007	1
6.7425	0
6.6773	2
5.4021	2
5.611	1
3.8821	2
6.716	1
3.513	2
3.0167	2
8.5593	1
6.2638	1
5.104	1
9.0396	2
3.1486	2
7.9415	0
6.2131	1
7.1399	1
4.329	2
3.6585	0
3.3408	1
4.0784	1
7.3274	2
3.4246	2
6.855	1
6.2289	1
3.6634	2
4.1435	0
4.9222	1
2.6306	1
2.8699	0
8.1686	0
11.3115	1
4.7023	1
5.7628	1
24.5783	2
5.3142	1
5.249	2
6.4034	1
3.555	1
2.986	2
5.7607	0
3.4465	2
6.299	1
4.8452	1
5.1537	2
3.3741	2
5.9278	2
7.8449	1
4.7415	1
8.5569	1
4.0592	2
9.421	1
12.1269	0
3.1572	1
5.7414	1
10.6174	1
6.943	1
4.8216	2
3.0997	2
11.5656	1
4.0766	2
2.2835	0
17.0776	1
2.2466	1
4.8713	1
4.2316	2
5.7704	2
14.1532	1
4.4614	1
2.8589	1
7.9753	1
5.281	1
2.9018	1
5.9594	1
7.0124	1
5.1784	1
8.6129	1
11.3398	2
6.9929	2
7.2868	2
10.4447	1
7.0109	1
5.5751	1
6.692	1
5.969	1
10.1828	1
8.6832	1
6.408	1
6.8523	1
5.6885	1
4.6514	2
8.1183	1
4.7737	1
7.7532	1
7.0538	1
7.4158	2
6.8179	1
7.2949	1
5.3025	0
7.3393	1
7.0151	1
