# Supplementary material for: Multiomics reveals microbial metabolites as key actors in intestinal fibrosis in Crohn’s disease
Source: EMBO Mol Med. 2024 Sep 13;16(10):11. doi: 10.1038/s44321-024-00129-8 (PMC11473649; doi:10.1038/s44321-024-00129-8)
Supplement: Supplementary file 28 — Source data Fig. 3 [file 44321_2024_129_MOESM28_ESM.zip › Source data_Figure3/3H/data_h.xlsx]

## Sheet: Sheet1
Ethylmethylacetic	Penetration
0.1881	2
0.3736	1
0.3866	2
0.2775	0
0.6412	0
0.3952	2
0.4803	1
0.4674	1
0.1147	0
0.2559	1
0.1942	1
0.1036	1
0.5457	1
0.2984	2
0.209	0
0.1973	1
0.2374	1
0.4507	1
0.254	1
0.4532	1
0.2281	1
0.1406	1
0.2294	1
0.2176	1
0.1461	1
0.1054	1
0.1776	1
0.2183	2
0.095	1
0.1153	2
0.1455	1
0.0882	1
0.1529	1
0.0974	0
0.5953	2
0.4156	1
0.3724	1
0.968	1
0.1689	2
0.7107	1
0.8045	1
0.0937	1
0.1332	1
1.3951	2
0.5245	1
1.37	1
1.0679	1
1.4306	2
1.5531	1
0.7939	1
1.5564	1
1.7786	1
1.6224	0
2.4827	2
1.8444	2
2.2844	1
0.9609	2
0.4802	1
2.0711	2
1.2111	2
0.9181	1
1.6163	1
1.0479	1
1.6622	2
1.0733	2
2.826	0
0.8576	1
1.1462	1
0.9126	2
2.0166	0
1.1736	1
1.4228	1
1.0148	2
0.8735	2
2.4044	1
2.3851	1
1.8335	2
1.6863	0
1.4056	1
1.1335	1
1.6195	0
3.0497	0
2.2168	1
1.5718	1
2.1771	1
2.3796	2
2.2025	1
1.3469	2
1.3736	1
1.3114	1
1.0698	2
1.2048	0
1.5498	2
0.0935	1
0.4232	1
1.0486	2
0.192	2
1.7744	2
1.909	1
1.1996	1
0.1034	1
0.1132	2
0.1231	1
0.1625	0
0.3594	1
0.6264	1
1.9164	1
1.3731	1
0.2216	2
0.1575	2
0.0985	1
0.0689	2
3.0274	0
0.0689	1
1.123	1
0.2412	1
0.1231	2
0.0689	2
1.3287	1
0.9245	1
1.6812	1
1.694	1
0.0739	1
0.0591	1
1.8724	1
0.2757	1
0.0739	1
0.0689	1
0.1428	2
0.0492	2
0.1575	2
0.0935	1
0.0591	1
1.1524	1
0.0394	1
0.128	1
0.0788	1
2.1595	1
0.0443	1
1.187	1
0.3453	1
0.0345	2
0.064	1
0.0492	1
0.1231	1
0.0935	1
2.9694	2
0.2314	1
0.0246	1
0.0345	0
0.0492	1
0.0739	1
