# Supplementary material for: Multiomics reveals microbial metabolites as key actors in intestinal fibrosis in Crohn’s disease
Source: EMBO Mol Med. 2024 Sep 13;16(10):11. doi: 10.1038/s44321-024-00129-8 (PMC11473649; doi:10.1038/s44321-024-00129-8)
Supplement: Supplementary file 29 — Source data Fig. 4 [file 44321_2024_129_MOESM29_ESM.zip]

Archive with 9 entries (4 files):
- Source data_Figure4/
- Source data_Figure4/4A/
- Source data_Figure4/4A/data_a.xlsx
- Source data_Figure4/4B/
- Source data_Figure4/4B/data_b.xlsx
- Source data_Figure4/4D/
- Source data_Figure4/4D/data_d.xlsx
- Source data_Figure4/4E/
- Source data_Figure4/4E/data_e.xlsx
