# Supplementary material for: Multiomics reveals microbial metabolites as key actors in intestinal fibrosis in Crohn’s disease
Source: EMBO Mol Med. 2024 Sep 13;16(10):11. doi: 10.1038/s44321-024-00129-8 (PMC11473649; doi:10.1038/s44321-024-00129-8)
Supplement: Supplementary file 29 — Source data Fig. 4 [file 44321_2024_129_MOESM29_ESM.zip › Source data_Figure4/4B/data_b.xlsx]

## Sheet: Sheet 1
treat_name	mediator_name	target_name	Pvalue_direct	COEvalue_direct	Pvalue_mediate	COEvalue_mediate	Pvalue_combine	COEvalue_combine	ACME	ACME_lower	ACME_upper	ACME_p	Tatol_value	Tatol_lower	Tatol_upper	Tatol_p	FDR_ACME_p	FDR_Tatol_p
Lachnospiraceae_g__Marvinbryantia	X_PI_38_2_	Stricture	0.0263546	-20.3426	0.0419546	0.0847555	0.000717226	-79.8176	-6.76498	-17.4057	-0.864253	0.012	-20.3426	-44.2935	-2.99507	0.028	0.121684	0.0322712
Lachnospiraceae_g___Eubacterium__hallii_group	X_PI_38_2_	Stricture	0.00207287	-2.9136	0.0161672	0.0104432	0.00155017	-73.6794	-0.769448	-1.9583	-0.116495	0.002	-2.9136	-6.16172	-0.732484	0.006	0.121684	0.0104615
Erysipelotrichaceae_g__Erysipelatoclostridium	X_DAG_32_2_	Stricture	0.0152553	2.33443	0.0422465	-0.456198	0.00803312	-1.23165	0.561877	0.106116	1.22599	0.01	2.33443	0.914344	3.80586	0.008	0.121684	0.0123636
Erysipelotrichaceae_g__Erysipelatoclostridium	X_LPE_16_0_	Stricture	0.0152553	2.33443	0.0309218	-0.465078	0.0291487	-1.06558	0.495577	0.00224821	1.16291	0.048	2.33443	0.914629	3.82617	0.006	0.132222	0.0104615
Erysipelotrichaceae_g__Erysipelatoclostridium	X_LPE_20_3_	Stricture	0.0152553	2.33443	0.017059	-0.0820765	0.011499	-7.71778	0.633448	0.0748895	1.26674	0.024	2.33443	0.974449	3.83922	0.004	0.121684	0.0100741
Erysipelotrichaceae_g__Erysipelatoclostridium	X_LPC_16_1_	Stricture	0.0152553	2.33443	0.0325432	-1.76778	0.0407653	-0.260822	0.461075	0.00267007	1.05279	0.046	2.33443	0.988336	3.74698	0.004	0.132222	0.0100741
Erysipelotrichaceae_g__Erysipelatoclostridium	X_PC_32_1_	Stricture	0.0152553	2.33443	0.0293309	-13.2092	0.0121648	-0.0433481	0.572596	0.032614	1.25193	0.034	2.33443	0.941025	3.62797	0.008	0.121684	0.0123636
Saccharimonadales_g__Saccharimonadales	X_Aspartic_acid	Penetration	0.00564991	-19.3477	0.00166065	-269.41	0.00774306	0.0238651	-6.42951	-15.0469	-1.71245	0.008	-19.3477	-32.5734	-1.6724	0.036	0.121684	0.0370909
Lachnospiraceae_g__Marvinbryantia	X_PE_44_12_	Effusion	0.000714385	-29.8624	0.0189113	0.0676936	0.0250118	-73.8759	-5.00092	-13.1922	-0.451574	0.028	-29.8624	-44.8704	-18.944	0	0.121684	0
Lachnospiraceae_g__Marvinbryantia	X_PI_38_2_	Effusion	0.000714385	-29.8624	0.0419546	0.0847555	0.0217406	-52.0915	-4.41504	-12.621	-0.756506	0.018	-29.8624	-44.6021	-19.68	0	0.121684	0
Ruminococcaceae_g__Ruminococcaceae_UCG_005	X_GLCA_3S	Effusion	0.0239783	-12.3487	0.0297265	3.46819	0.0335988	0.799761	2.77372	0.512653	6.48322	0.034	-12.3487	-19.13	-4.88102	0.014	0.121684	0.0179623
Ruminococcaceae_g__Ruminococcaceae_UCG_005	X_PC_42_7_	Effusion	0.0239783	-12.3487	0.0414844	1.4382	0.047773	-1.68508	-2.42348	-8.45103	-0.280716	0.026	-12.3487	-19.6469	-4.42424	0.012	0.121684	0.0166531
Erysipelotrichaceae_g__Solobacterium	X_3__3_Hydroxyphenyl__3_hydroxypropanoic_acid	Effusion	0.0307853	8.9232	0.043619	-0.162593	0.0278288	-12.3602	2.00968	0.241775	4.73222	0.028	8.9232	0.556308	18.2225	0.034	0.121684	0.0355692
Bacteroidaceae_g__Bacteroides	X_Malic_acid	Comb_sign	0.0363833	3.26554	0.0425269	-1.02004	0.0316808	-0.675999	0.0916311	0.00472675	0.236884	0.03	0.449531	0.15687	0.654626	0.006	0.121684	0.0104615
Bacteroidaceae_g__Bacteroides	X_DAG_32_2_	Comb_sign	0.0363833	3.26554	0.0132375	-0.266358	0.0495856	-3.23389	0.120586	0.00918677	0.348942	0.032	0.457017	0.151192	0.660251	0.01	0.121684	0.0144681
Bacteroidaceae_g__Bacteroides	X_LPE_16_0_	Comb_sign	0.0363833	3.26554	0.0170179	-0.246907	0.00996892	-4.04106	0.132533	0.0185961	0.318003	0.014	0.426266	0.138212	0.656992	0.004	0.121684	0.0100741
Bacteroidaceae_g__Bacteroides	X_LPE_18_1_	Comb_sign	0.0363833	3.26554	0.0327331	-0.302433	0.0208594	-2.46695	0.0988842	0.00113932	0.291343	0.046	0.423911	0.112156	0.659211	0.008	0.132222	0.0123636
Bacteroidaceae_g__Bacteroides	X_LPE_22_5_	Comb_sign	0.0363833	3.26554	0.0278261	-0.0354669	0.0395809	-19.9074	0.101707	0.00595983	0.262536	0.03	0.440627	0.148653	0.660272	0.006	0.121684	0.0104615
Bacteroidaceae_g__Bacteroides	X_LPC_18_3_	Comb_sign	0.0363833	3.26554	0.0373412	-0.257087	0.0175868	-2.92337	0.101294	0.00769526	0.281681	0.028	0.431648	0.122379	0.651721	0.01	0.121684	0.0144681
Bacteroidaceae_g__Bacteroides	X_LPC_22_5_	Comb_sign	0.0363833	3.26554	0.0291346	-0.19169	0.0193035	-4.70321	0.125319	0.0156725	0.302396	0.012	0.429117	0.135433	0.640133	0.014	0.121684	0.0179623
Lachnospiraceae_g___Ruminococcus__torques_group	X_Protocatechuic_acid	Comb_sign	0.0240114	11.226	0.0128532	0.826624	0.0330719	-3.01808	-0.202888	-0.292857	-0.0117124	0.03	0.488062	0.337806	0.630669	0.006	0.121684	0.0104615
Lachnospiraceae_g___Ruminococcus__torques_group	X_LPC_18_3_	Comb_sign	0.0240114	11.226	0.032707	-0.818177	0.0207953	-2.81471	0.191717	0.0214463	0.355523	0.03	0.507383	0.297711	0.631831	0.006	0.121684	0.0104615
Lachnospiraceae_g___Ruminococcus__torques_group	X_PE_38_1_	Comb_sign	0.0240114	11.226	0.0400224	0.143179	0.0316659	17.5894	0.194513	0.00392843	0.377086	0.046	0.492796	0.301876	0.612333	0.016	0.132222	0.0201481
