# Supplementary material for: Multiomics reveals microbial metabolites as key actors in intestinal fibrosis in Crohn’s disease
Source: EMBO Mol Med. 2024 Sep 13;16(10):11. doi: 10.1038/s44321-024-00129-8 (PMC11473649; doi:10.1038/s44321-024-00129-8)
Supplement: Supplementary file 29 — Source data Fig. 4 [file 44321_2024_129_MOESM29_ESM.zip › Source data_Figure4/4D/data_d.xlsx]

## Sheet: Sheet1
aspartic acid_blood	ko00250	group
13.3223	3.59815	CD
21.2145	3.37497	CD
16.2544	3.4224	CD
16.3352	3.47276	CD
22.675	3.50364	CD
12.5053	3.57279	CD
10.7915	3.60339	CD
20.7644	3.44774	CD
25.3275	3.40736	CD
20.3588	3.43695	CD
22.1383	3.4231	CD
17.7951	3.33893	CD
22.5294	3.25355	CD
22.9054	3.50244	CD
13.6386	3.59494	CD
25.6216	3.48557	CD
22.3126	3.52719	CD
15.0781	3.42775	CD
16.3084	3.52271	CD
22.992	3.6184	CD
16.4317	3.49601	CD
20.1158	3.29598	CD
17.3297	3.55008	CD
22.6699	3.37456	CD
27.2623	3.31098	CD
24.068	3.50047	CD
21.5572	3.57252	CD
11.2433	3.55905	HC
13.3914	3.36774	HC
17.8034	3.67998	HC
13.9393	3.55545	HC
8.9573	3.58345	HC
14.2328	3.40229	HC
16.8767	3.5881	HC
18.6903	3.59129	HC
16.1074	3.5608	HC
17.8099	3.42387	HC
14.5926	3.50108	HC
17.6672	3.56125	HC
17.589	3.54907	HC
18.8601	3.47638	HC
23.9526	3.48582	HC
16.5827	3.52371	HC
13.6367	3.52388	HC
18.0632	3.43999	HC
21.7521	3.45743	HC
19.5497	3.50456	HC
13.4287	3.47409	HC
15.1311	3.4986	HC
