# Supplementary material for: Multiomics reveals microbial metabolites as key actors in intestinal fibrosis in Crohn’s disease
Source: EMBO Mol Med. 2024 Sep 13;16(10):11. doi: 10.1038/s44321-024-00129-8 (PMC11473649; doi:10.1038/s44321-024-00129-8)
Supplement: Supplementary file 29 — Source data Fig. 4 [file 44321_2024_129_MOESM29_ESM.zip › Source data_Figure4/4E/data_e.xlsx]

## Sheet: Sheet1
aspartic acid_fecal	ko00250	group
0.2588	3.59815	CD
0.4387	3.37497	CD
0.3339	3.4224	CD
0.3555	3.47276	CD
0.3982	3.50364	CD
0.397	3.57279	CD
0.3508	3.60339	CD
0.3471	3.44774	CD
0.538	3.40736	CD
0.3959	3.43695	CD
0.343	3.4231	CD
0.4681	3.33893	CD
0.628	3.25355	CD
0.3296	3.50244	CD
0.3855	3.59494	CD
0.3122	3.48557	CD
0.419	3.52719	CD
0.4173	3.42775	CD
0.3496	3.52271	CD
0.4524	3.6184	CD
0.4192	3.49601	CD
0.3489	3.29598	CD
0.3636	3.55008	CD
0.3234	3.37456	CD
0.4104	3.31098	CD
0.2863	3.50047	CD
0.3569	3.57252	CD
0.4552	3.55905	HC
0.555	3.36774	HC
0.5656	3.67998	HC
0.5199	3.55545	HC
0.5072	3.58345	HC
0.3028	3.40229	HC
0.5236	3.5881	HC
0.4692	3.59129	HC
0.4132	3.5608	HC
0.3462	3.42387	HC
0.3845	3.50108	HC
0.3315	3.56125	HC
0.4441	3.54907	HC
0.3656	3.47638	HC
0.4474	3.48582	HC
0.3507	3.52371	HC
0.5006	3.52388	HC
0.3775	3.43999	HC
0.4314	3.45743	HC
0.3779	3.50456	HC
0.5187	3.47409	HC
0.3797	3.4986	HC
