# Supplementary material for: Multiomics reveals microbial metabolites as key actors in intestinal fibrosis in Crohn’s disease
Source: EMBO Mol Med. 2024 Sep 13;16(10):11. doi: 10.1038/s44321-024-00129-8 (PMC11473649; doi:10.1038/s44321-024-00129-8)
Supplement: Supplementary file 30 — Source data Fig. 5 [file 44321_2024_129_MOESM30_ESM.zip › Source data_Figure5/5B/data_b.xlsx]

## Sheet: Sheet1
Treatment time (week)	Group	PET parameter (SUV)
2	C0-2	6.88
2	C0-2	8.37
2	C0-2	8.3
3	C0-3	6.92
3	C0-3	6.36
3	C0-3	7.67
2	C1-2	9.16
2	C1-2	11.99
2	C1-2	12.07
2	C1-2	14.29
2	C1-2	12.07
2	C1-2	9.16
3	C1-3	28.17
3	C1-3	29.51
3	C1-3	19.12
3	C1-3	25.12
3	C1-3	32.15
3	C1-3	24.49
2	Tx-2	15.14
2	Tx-2	15.25
2	Tx-2	17.93
3	Tx-3	79.8
3	Tx-3	47.85
3	Tx-3	65.86
3	Tx-3	28.09
3	Tx-3	67.92
3	Tx-3	77.6
