# Supplementary material for: Multiomics reveals microbial metabolites as key actors in intestinal fibrosis in Crohn’s disease
Source: EMBO Mol Med. 2024 Sep 13;16(10):11. doi: 10.1038/s44321-024-00129-8 (PMC11473649; doi:10.1038/s44321-024-00129-8)
Supplement: Supplementary file 30 — Source data Fig. 5 [file 44321_2024_129_MOESM30_ESM.zip › Source data_Figure5/5C/data_c.xlsx]

## Sheet: Sheet1
Treatment time (week)	Group	MRI parameter (MTR)
2	C0-2	0.68
2	C0-2	0.71
2	C0-2	0.65
3	C0-3	0.67
3	C0-3	0.62
3	C0-3	0.68
2	C1-2	0.71
2	C1-2	0.7
2	C1-2	0.69
2	C1-2	0.7
2	C1-2	0.69
2	C1-2	0.71
3	C1-3	0.73
3	C1-3	0.7
3	C1-3	0.7
3	C1-3	0.69
3	C1-3	0.72
3	C1-3	0.7
2	Tx-2	0.83
2	Tx-2	0.89
2	Tx-2	0.79
3	Tx-3	0.97
3	Tx-3	0.89
3	Tx-3	0.94
3	Tx-3	0.73
3	Tx-3	0.92
3	Tx-3	0.94
