# Supplementary material for: Multiomics reveals microbial metabolites as key actors in intestinal fibrosis in Crohn’s disease
Source: EMBO Mol Med. 2024 Sep 13;16(10):11. doi: 10.1038/s44321-024-00129-8 (PMC11473649; doi:10.1038/s44321-024-00129-8)
Supplement: Supplementary file 30 — Source data Fig. 5 [file 44321_2024_129_MOESM30_ESM.zip › Source data_Figure5/5D/data_d.xlsx]

## Sheet: Sheet1
Treatment time (week)	Group	Masson-Score
2	C0-2	0
2	C0-2	0
2	C0-2	0
3	C0-3	0
3	C0-3	0
3	C0-3	0
2	C1-2	1
2	C1-2	1
2	C1-2	0
2	C1-2	1
2	C1-2	1
2	C1-2	1
3	C1-3	2
3	C1-3	1
3	C1-3	0
3	C1-3	0
3	C1-3	2
3	C1-3	1
2	Tx-2	1
2	Tx-2	2
2	Tx-2	1
3	Tx-3	3
3	Tx-3	1
3	Tx-3	2
3	Tx-3	3
3	Tx-3	2
3	Tx-3	2
