# Supplementary material for: Multiomics reveals microbial metabolites as key actors in intestinal fibrosis in Crohn’s disease
Source: EMBO Mol Med. 2024 Sep 13;16(10):11. doi: 10.1038/s44321-024-00129-8 (PMC11473649; doi:10.1038/s44321-024-00129-8)
Supplement: Supplementary file 31 — Source data Fig. 6 [file 44321_2024_129_MOESM31_ESM.zip]

Archive with 13 entries (6 files):
- Source data_Figure6/
- Source data_Figure6/6A/
- Source data_Figure6/6A/data_a.xlsx
- Source data_Figure6/6B/
- Source data_Figure6/6B/data_b.xlsx
- Source data_Figure6/6C/
- Source data_Figure6/6C/data_c.xlsx
- Source data_Figure6/6D/
- Source data_Figure6/6D/data_d.pdf
- Source data_Figure6/6E/
- Source data_Figure6/6E/data_e.xlsx
- Source data_Figure6/6F/
- Source data_Figure6/6F/data_f.xlsx
