# Supplementary material for: Multiomics reveals microbial metabolites as key actors in intestinal fibrosis in Crohn’s disease
Source: EMBO Mol Med. 2024 Sep 13;16(10):11. doi: 10.1038/s44321-024-00129-8 (PMC11473649; doi:10.1038/s44321-024-00129-8)
Supplement: Supplementary file 31 — Source data Fig. 6 [file 44321_2024_129_MOESM31_ESM.zip › Source data_Figure6/6A/data_a.xlsx]

## Sheet: Sheet1
Fig 6 a
COL1A1	PBS	TGF-beta（5ng/ml）	L-aspsrtic acid(6.5um)+ TGF-beta（5ng/ml）	L-aspsrtic acid(13.0um)+ TGF-beta（5ng/ml）
	0.78923	7.23461	8.57836	11.0023
	1.10863	9.02602	10.0827	13.0027
	0.95785	7.3782	8.76721	11.562
	1.16023	6.72651	8.71716	11.7652
	1.00578	6.98201	8.12928	11.4526
	0.98272	7.23305	8.34022	11.2361
