# Supplementary material for: Multiomics reveals microbial metabolites as key actors in intestinal fibrosis in Crohn’s disease
Source: EMBO Mol Med. 2024 Sep 13;16(10):11. doi: 10.1038/s44321-024-00129-8 (PMC11473649; doi:10.1038/s44321-024-00129-8)
Supplement: Supplementary file 31 — Source data Fig. 6 [file 44321_2024_129_MOESM31_ESM.zip › Source data_Figure6/6B/data_b.xlsx]

## Sheet: Sheet1
Fig 6 b
FN	PBS	TGF-beta（5ng/ml）	L-aspsrtic acid(6.5um)+ TGF-beta（5ng/ml）	L-aspsrtic acid(13.0um)+ TGF-beta（5ng/ml）
	0.8934	13.2845	14.5893	19.378
	0.98652	14.0347	13.9378	20.6553
	1.14788	16.893	17.5367	17.1478
	0.93821	11.7398	15.9023	16.0973
	1.03336	12.5	16.7389	19.2179
	0.99735	13.0234	17.9304	18.53
