# Supplementary material for: Multiomics reveals microbial metabolites as key actors in intestinal fibrosis in Crohn’s disease
Source: EMBO Mol Med. 2024 Sep 13;16(10):11. doi: 10.1038/s44321-024-00129-8 (PMC11473649; doi:10.1038/s44321-024-00129-8)
Supplement: Supplementary file 31 — Source data Fig. 6 [file 44321_2024_129_MOESM31_ESM.zip › Source data_Figure6/6C/data_c.xlsx]

## Sheet: Sheet1
Fig 6 c
ACTA2	PBS	TGF-beta（5ng/ml）	L-aspsrtic acid(6.5um)+ TGF-beta（5ng/ml）	L-aspsrtic acid(13.0um)+ TGF-beta（5ng/ml）
	0.78372	15.4355	16.8755	18.0021
	0.91781	19.7201	17.234	18.5562
	1.02045	15.7223	16.3467	20.92
	1.00345	15.2233	18.7625	18.8826
	0.98056	15.7823	16.5621	18.2563
	1.12347	14.8902	15.8892	18.6235
