# Supplementary material for: Multiomics reveals microbial metabolites as key actors in intestinal fibrosis in Crohn’s disease
Source: EMBO Mol Med. 2024 Sep 13;16(10):11. doi: 10.1038/s44321-024-00129-8 (PMC11473649; doi:10.1038/s44321-024-00129-8)
Supplement: Supplementary file 31 — Source data Fig. 6 [file 44321_2024_129_MOESM31_ESM.zip › Source data_Figure6/6E/data_e.xlsx]

## Sheet: Sheet1
Fig 6 e
COL1A1	PBS	TGF-beta（5ng/ml）	L-aspsrtic acid(6.5um)+ TGF-beta（5ng/ml）	L-aspsrtic acid(13.0um)+ TGF-beta（5ng/ml）
	0.12631	0.85422	0.98655	1.36453
	0.15022	0.80788	1.15221	1.46668
	0.23062	1.10565	1.13227	1.43321
	0.26895	0.92015	0.93677	1.36667
	0.30751	0.94333	1.05773	1.32225
	0.35102	0.79404	1.30899	1.19503
