# Supplementary material for: Multiomics reveals microbial metabolites as key actors in intestinal fibrosis in Crohn’s disease
Source: EMBO Mol Med. 2024 Sep 13;16(10):11. doi: 10.1038/s44321-024-00129-8 (PMC11473649; doi:10.1038/s44321-024-00129-8)
Supplement: Supplementary file 31 — Source data Fig. 6 [file 44321_2024_129_MOESM31_ESM.zip › Source data_Figure6/6F/data_f.xlsx]

## Sheet: Sheet1
Fig 6 f
FN	PBS	TGF-beta（5ng/ml）	L-aspsrtic acid(6.5um)+ TGF-beta（5ng/ml）	L-aspsrtic acid(13.0um)+ TGF-beta（5ng/ml）
	0.13379	0.89341	1.05234	1.19355
	0.34913	1.12349	1.30343	1.53908
	0.31447	0.83355	1.05443	1.35774
	0.27255	0.97431	0.90782	1.28377
	0.15478	0.85667	1.14116	1.14993
	0.23335	0.7722	1.25302	1.23304
