# Supplementary material for: Multiomics reveals microbial metabolites as key actors in intestinal fibrosis in Crohn’s disease
Source: EMBO Mol Med. 2024 Sep 13;16(10):11. doi: 10.1038/s44321-024-00129-8 (PMC11473649; doi:10.1038/s44321-024-00129-8)
Supplement: Supplementary file 32 — EV Figure Source Data [file 44321_2024_129_MOESM32_ESM.zip]

Archive with 6 entries (6 files):
- EMM-2024-19537-V3-Figure_EV1_Source_Data-sd.zip
- __MACOSX/._EMM-2024-19537-V3-Figure_EV1_Source_Data-sd.zip
- EMM-2024-19537-V3-Figure_EV2_Source_Data-sd.zip
- __MACOSX/._EMM-2024-19537-V3-Figure_EV2_Source_Data-sd.zip
- EMM-2024-19537-V3-Figure_EV3_Source_Data-sd.zip
- __MACOSX/._EMM-2024-19537-V3-Figure_EV3_Source_Data-sd.zip
